# Supplementary material for: Investigation of genetic markers for intramuscular fat in the hybrid Wagyu cattle with bulked segregant analysis
Source: Sci Rep. 2021 Jun 1;11:11530. doi: 10.1038/s41598-021-91101-w (PMC8169923; doi:10.1038/s41598-021-91101-w)
Supplement: Supplementary file 5 — Supplementary Information 5. [file 41598_2021_91101_MOESM5_ESM.xlsx]

## Sheet: S1
Investigation of genetic markers for intramuscular fat in the hybrid Wagyu cattle with bulked segregant analysis Yun Zhu1+, Liyun Han2+, Peng Li1, Xiaolong Kang1, Xingang Dan1, Yun Ma1 and Yuangang Shi*1 1.School of Agriculture, Ningxia University, Helan Mountain West Road 489, 750021,Yinchuan, Ningxia Hui Autonomous Region, China . real5949@qq.com 2. Ningxia Agricultural Reclamation Helanshan Da…
S1. Intramuscular fat of population sample and photograph.
Number	P1	P2	Number	Intramuscular Fat (IMF)	Farming
R024	Qinchuan	Wagyu cattle	R024	37.1	Yijiayi Farming
R014	Qinchuan	Wagyu cattle	R014	32.97	Yijiayi Farming
R147	Qinchuan	Wagyu cattle	R147	31.12	Yijiayi Farming
R55	Qinchuan	Wagyu cattle	R055	30.425	Yijiayi Farming
R153	Qinchuan	Wagyu cattle	R153	29.965	Yijiayi Farming
R016	Qinchuan	Wagyu cattle	R016	29.905	Yijiayi Farming
R015	Qinchuan	Wagyu cattle	R015	29.695	Yijiayi Farming
R018	Qinchuan	Wagyu cattle	R018	29.675	Yijiayi Farming
R54	Qinchuan	Wagyu cattle	R054	29.63	Yijiayi Farming
R023	Qinchuan	Wagyu cattle	R023	29.535	Yijiayi Farming
R003	Qinchuan	Wagyu cattle	无	29.475	Yijiayi Farming
R152	Qinchuan	Wagyu cattle	R152	29.465	Yijiayi Farming
R67	Qinchuan	Wagyu cattle	R067	29.44	Yijiayi Farming
R021	Qinchuan	Wagyu cattle	R021	29.115	Yijiayi Farming
R159	Wagyu ×Luxi×Wagyu	Wagyu cattle	R159	29.115	Kaiyuan Farming
R020	Qinchuan	Wagyu cattle	R020	29.085	Yijiayi Farming
R68	Qinchuan	Wagyu cattle	R068	28.55	Yijiayi Farming
R40	Wagyu×Qinchuan	Wagyu cattle	R040	28.365	Xuanheyuan Farming
R128	Qinchuan	Wagyu cattle	R128	28.17	Yijiayi Farming
R012	Qinchuan	Wagyu cattle	R012	27.75	Yijiayi Farming
R165	Wagyu ×Luxi×Wagyu	Wagyu cattle	R165	27.725	Kaiyuan Farming
R63	Qinchuan	Wagyu cattle	R063	27.62	Yijiayi Farming
R60	Qinchuan	Wagyu cattle	R060	27.585	Yijiayi Farming
R62	Qinchuan	Wagyu cattle	R062	27.275	Yijiayi Farming
R166	Wagyu ×Luxi×Wagyu	Wagyu cattle	R166	27.245	Kaiyuan Farming
R143	Qinchuan	Wagyu cattle	R143	27.19	Yijiayi Farming
R179	Wagyu ×Luxi×Wagyu	Wagyu cattle	R179	27.15	Kaiyuan Farming
R004	Qinchuan	Wagyu cattle	无	27.14	Yijiayi Farming
R154	Wagyu ×Luxi×Wagyu	Wagyu cattle	R154	26.905	Kaiyuan Farming
R123	Qinchuan	Wagyu cattle	R123	26.545	Yijiayi Farming
R88	Qinchuan	Wagyu cattle	R088	26.23	Yijiayi Farming
R155	Wagyu ×Luxi×Wagyu	Wagyu cattle	R155	26.16	Kaiyuan Farming
R163	Wagyu ×Luxi×Wagyu	Wagyu cattle	R163	26.115	Kaiyuan Farming
R87	Qinchuan	Wagyu cattle	R087	26.06	Yijiayi Farming
R80	Qinchuan	Wagyu cattle	R080	25.965	Yijiayi Farming
R65	Qinchuan	Wagyu cattle	R065	25.58	Yijiayi Farming
R125	Qinchuan	Wagyu cattle	R125	25.522	Yijiayi Farming
R183	Wagyu ×Luxi×Wagyu	Wagyu cattle	R183	25.331	Kaiyuan Farming
R005	Qinchuan	Wagyu cattle	无	25.105	Yijiayi Farming
R30	Qinchuan	Wagyu cattle	R030	25.1	Yijiayi Farming
R120	Qinchuan	Wagyu cattle	R120	25.1	Yijiayi Farming
R100	Wagyu×Qinchuan	Wagyu cattle	R100	25.065	Xuanheyuan Farming
R98	Qinchuan	Wagyu cattle	R098	24.985	Yijiayi Farming
R025	Qinchuan	Wagyu cattle	R025	24.945	Yijiayi Farming
R66	Qinchuan	Wagyu cattle	R066	24.645	Yijiayi Farming
R173	Wagyu×Luxi×Wagyu	Wagyu cattle	R173	24.62	Kaiyuan Farming
R73	Qinchuan	Wagyu cattle	R073	24.375	Yijiayi Farming
R74	Qinchuan	Wagyu cattle	R074	24.355	Yijiayi Farming
R61	Qinchuan	Wagyu cattle	R061	24.265	Yijiayi Farming
R47	Wagyu×Qinchuan	Wagyu cattle	R047	23.965	Xuanheyuan Farming
R168	Wagyu×Luxi×Wagyu	Wagyu cattle	R168	23.815	Kaiyuan Farming
R93	Qinchuan	Wagyu cattle	R093	23.69	Yijiayi Farming
R121	Qinchuan	Wagyu cattle	R121	23.64	Yijiayi Farming
R89	Qinchuan	Wagyu cattle	R089	23.09	Yijiayi Farming
R142	Qinchuan	Wagyu cattle	R142	23.07	Yijiayi Farming
R37	Wagyu×Qinchuan	Wagyu cattle	R037	23.06	Xuanheyuan Farming
R006	Qinchuan	Wagyu cattle	R006	22.905	Yijiayi Farming
R102	Wagyu×Qinchuan	Wagyu cattle	R102	22.905	Xuanheyuan Farming
R95	Qinchuan	Wagyu cattle	R095	22.68	Yijiayi Farming
R91	Qinchuan	Wagyu cattle	R091	22.66	Yijiayi Farming
R75	Qinchuan	Wagyu cattle	R075	22.64	Yijiayi Farming
R86	Qinchuan	Wagyu cattle	R086	22.545	Yijiayi Farming
R145	Qinchuan	Wagyu cattle	R145	22.495	Yijiayi Farming
R026	Qinchuan	Wagyu cattle	R026	22.465	Yijiayi Farming
R31	Wagyu×Qinchuan	Wagyu cattle	R031	22.38	Xuanheyuan Farming
R38	Wagyu×Qinchuan	Wagyu cattle	R038	22.36	Xuanheyuan Farming
R114	Wagyu×Qinchuan	Wagyu cattle	R114	22.33	Xuanheyuan Farming
R57	Qinchuan	Wagyu cattle	R057	22.275	Yijiayi Farming
R007	Qinchuan	Wagyu cattle	R007	22.27	Yijiayi Farming
R101	Wagyu×Qinchuan	Wagyu cattle	R101	22.255	Xuanheyuan Farming
R53	Qinchuan	Wagyu cattle	R053	22.245	Yijiayi Farming
R78	Qinchuan	Wagyu cattle	R078	22.115	Yijiayi Farming
R97	Qinchuan	Wagyu cattle	R097	22.05	Yijiayi Farming
R69	Qinchuan	Wagyu cattle	R069	22.03	Yijiayi Farming
R149	Qinchuan	Wagyu cattle	R149	21.995	Yijiayi Farming
R008	Qinchuan	Wagyu cattle	R008	21.66	Yijiayi Farming
R72	Qinchuan	Wagyu cattle	R072	21.545	Yijiayi Farming
R92	Qinchuan	Wagyu cattle	R092	21.31	Yijiayi Farming
R182	Wagyu×Luxi×Wagyu	Wagyu cattle	R182	21.21	Kaiyuan Farming
R169	Wagyu×Luxi×Wagyu	Wagyu cattle	R169	21.19	Kaiyuan Farming
R010	Qinchuan	Wagyu cattle	R010	21.185	Yijiayi Farming
R70	Qinchuan	Wagyu cattle	R070	21.185	Yijiayi Farming
R175	Wagyu×Luxi×Wagyu	Wagyu cattle	R175	21.185	Kaiyuan Farming
R027	Qinchuan	Wagyu cattle	R027	21.07	Yijiayi Farming
R122	Qinchuan	Wagyu cattle	R122	21.045	Yijiayi Farming
R013	Qinchuan	Wagyu cattle	R013	21	Yijiayi Farming
R94	Qinchuan	Wagyu cattle	R094	20.94	Yijiayi Farming
R29	Qinchuan	Wagyu cattle	R029	20.91	Yijiayi Farming
R115	Wagyu×Qinchuan	Wagyu cattle	R115	20.85	Xuanheyuan Farming
R011	Qinchuan	Wagyu cattle	R011	20.71	Yijiayi Farming
R116	Wagyu×Qinchuan	Wagyu cattle	R116	20.25	Xuanheyuan Farming
R96	Qinchuan	Wagyu cattle	R096	20.175	Yijiayi Farming
R017	Qinchuan	Wagyu cattle	R017	20.16	Yijiayi Farming
R009	Qinchuan	Wagyu cattle	R009	20.065	Yijiayi Farming
R148	Qinchuan	Wagyu cattle	R148	20.02	Yijiayi Farming
R76	Qinchuan	Wagyu cattle	R076	19.24	Yijiayi Farming
R36	Wagyu×Qinchuan	Wagyu cattle	R036	18.645	Xuanheyuan Farming
R186	Wagyu×Luxi×Wagyu	Wagyu cattle	R186	18.533	Kaiyuan Farming
R32	Wagyu×Qinchuan	Wagyu cattle	R032	18.44	Xuanheyuan Farming
R160	Wagyu×Luxi×Wagyu	Wagyu cattle	R160	18.44	Kaiyuan Farming
R48	Wagyu×Qinchuan	Wagyu cattle	R048	18.43	Xuanheyuan Farming
R58	Qinchuan	Wagyu cattle	R058	18.39	Yijiayi Farming
R028	Qinchuan	Wagyu cattle	R028	18.21	Yijiayi Farming
R126	Qinchuan	Wagyu cattle	R126	18.08	Yijiayi Farming
R82	Qinchuan	Wagyu cattle	R082	17.92	Yijiayi Farming
R106	Wagyu×Qinchuan	Wagyu cattle	R106	17.915	Xuanheyuan Farming
R104	Wagyu×Qinchuan	Wagyu cattle	R104	17.91	Xuanheyuan Farming
R52	Qinchuan	Wagyu cattle	R052	17.725	Yijiayi Farming
R151	Qinchuan	Wagyu cattle	R151	17.71	Yijiayi Farming
R174	Wagyu×Luxi×Wagyu	Wagyu cattle	R174	17.645	Kaiyuan Farming
R172	Wagyu×Luxi×Wagyu	Wagyu cattle	R172	17.62	Kaiyuan Farming
R177	Wagyu×Luxi×Wagyu	Wagyu cattle	R177	17.545	Kaiyuan Farming
R34	Wagyu×Qinchuan	Wagyu cattle	R034	17.295	Xuanheyuan Farming
R171	Wagyu×Luxi×Wagyu	Wagyu cattle	R171	17.275	Kaiyuan Farming
R77	Qinchuan	Wagyu cattle	R077	17.15	Yijiayi Farming
R124	Qinchuan	Wagyu cattle	R124	16.855	Yijiayi Farming
R33	Wagyu×Qinchuan	Wagyu cattle	R033	16.83	Xuanheyuan Farming
R35	Wagyu×Qinchuan	Wagyu cattle	R035	16.775	Xuanheyuan Farming
R161	Wagyu×Luxi×Wagyu	Wagyu cattle	R161	16.775	Kaiyuan Farming
R002	Qinchuan	Wagyu cattle	无	16.695	Yijiayi Farming
R117	Wagyu×Qinchuan	Wagyu cattle	R117	16.55	Xuanheyuan Farming
R85	Qinchuan	Wagyu cattle	R085	16.44	Yijiayi Farming
R144	Qinchuan	Wagyu cattle	无	16.29	Yijiayi Farming
R158	Wagyu×Luxi×Wagyu	Wagyu cattle	R158	16.085	Kaiyuan Farming
R99	Wagyu×Qinchuan	Wagyu cattle	R099	15.72	Xuanheyuan Farming
R131	Qinchuan	Wagyu cattle	R131	15.695	Yijiayi Farming
R150	Qinchuan	Wagyu cattle	R150	15.525	Yijiayi Farming
R132	Qinchuan	Wagyu cattle	R132	15.495	Yijiayi Farming
R71	Qinchuan	Wagyu cattle	R071	15.4	Yijiayi Farming
R176	Wagyu×Luxi×Wagyu	Wagyu cattle	R176	15.4	Kaiyuan Farming
R51	Qinchuan	Wagyu cattle	R051	15.36	Yijiayi Farming
R164	Wagyu×Luxi×Wagyu	Wagyu cattle	R164	15.36	Kaiyuan Farming
R141	Qinchuan	Wagyu cattle	R141	15.215	Yijiayi Farming
R140	Qinchuan	Wagyu cattle	R140	15.175	Yijiayi Farming
R019	Qinchuan	Wagyu cattle	R019	15.055	Yijiayi Farming
R157	Wagyu×Luxi×Wagyu	Wagyu cattle	R157	15.055	Kaiyuan Farming
R64	Qinchuan	Wagyu cattle	R064	14.62	Yijiayi Farming
R178	Wagyu×Luxi×Wagyu	Wagyu cattle	R178	14.355	Kaiyuan Farming
R90	Qinchuan	Wagyu cattle	R090	14.315	Yijiayi Farming
R49	Wagyu×Qinchuan	Wagyu cattle	R049	14.28	Xuanheyuan Farming
R112	Wagyu×Qinchuan	Wagyu cattle	R112	14.275	Xuanheyuan Farming
R135	Qinchuan	Wagyu cattle	R135	14.165	Yijiayi Farming
R111	Wagyu×Qinchuan	Wagyu cattle	R111	14.07	Xuanheyuan Farming
R56	Qinchuan	Wagyu cattle	R056	13.815	Yijiayi Farming
R45	Wagyu×Qinchuan	Wagyu cattle	R045	13.7	Xuanheyuan Farming
R103	Wagyu×Qinchuan	Wagyu cattle	R103	13.425	Xuanheyuan Farming
R113	Wagyu×Qinchuan	Wagyu cattle	R113	13.36	Xuanheyuan Farming
R129	Qinchuan	Wagyu cattle	R129	13.2	Yijiayi Farming
R108	Wagyu×Qinchuan	Wagyu cattle	R108	13.11	Xuanheyuan Farming
R181	Wagyu×Luxi×Wagyu	Wagyu cattle	R181	12.965	Kaiyuan Farming
R79	Qinchuan	Wagyu cattle	R079	12.94	Yijiayi Farming
R180	Wagyu×Luxi×Wagyu	Wagyu cattle	R180	12.94	Kaiyuan Farming
R105	Wagyu×Qinchuan	Wagyu cattle	R105	12.78	Xuanheyuan Farming
R107	Wagyu×Qinchuan	Wagyu cattle	R107	12.77	Xuanheyuan Farming
R43	Wagyu×Qinchuan	Wagyu cattle	R043	12.68	Xuanheyuan Farming
R001	Qinchuan	Wagyu cattle	无	12.655	Yijiayi Farming
R118	Wagyu×Qinchuan	Wagyu cattle	R118	12.545	Xuanheyuan Farming
R46	Wagyu×Qinchuan	Wagyu cattle	R046	12.5	Xuanheyuan Farming
R119	Qinchuan	Wagyu cattle	R119	12.43	Yijiayi Farming
R162	Wagyu×Luxi×Wagyu	Wagyu cattle	R162	12.365	Kaiyuan Farming
R50	Wagyu×Qinchuan	Wagyu cattle	R050	12.155	Xuanheyuan Farming
R139	Qinchuan	Wagyu cattle	R139	11.99	Yijiayi Farming
R44	Wagyu×Qinchuan	Wagyu cattle	R044	11.805	Xuanheyuan Farming
R022	Qinchuan	Wagyu cattle	R022	11.745	Yijiayi Farming
R41	Wagyu×Qinchuan	Wagyu cattle	R041	11.655	Xuanheyuan Farming
R167	Wagyu×Luxi×Wagyu	Wagyu cattle	R167	11.425	Kaiyuan Farming
R134	Qinchuan	Wagyu cattle	R134	11.365	Yijiayi Farming
R109	Wagyu×Qinchuan	Wagyu cattle	R109	11.335	Xuanheyuan Farming
R130	Qinchuan	Wagyu cattle	R130	11.285	Yijiayi Farming
R170	Wagyu×Luxi×Wagyu	Wagyu cattle	R170	11.265	Kaiyuan Farming
R59	Qinchuan	Wagyu cattle	R059	11.02	Yijiayi Farming
R110	Wagyu×Qinchuan	Wagyu cattle	R110	11.005	Xuanheyuan Farming
R84	Qinchuan	Wagyu cattle	R084	10.985	Yijiayi Farming
R127	Qinchuan	Wagyu cattle	R127	10.93	Yijiayi Farming
R83	Qinchuan	Wagyu cattle	R083	10.535	Yijiayi Farming
R156	Wagyu×Luxi×Wagyu	Wagyu cattle	R156	9.675	Kaiyuan Farming
R42	Wagyu×Qinchuan	Wagyu cattle	R042	9.115	Xuanheyuan Farming
R81	Qinchuan	Wagyu cattle	R081	9.02	Yijiayi Farming
R146	Qinchuan	Wagyu cattle	R146	8.885	Yijiayi Farming
R39	Wagyu×Qinchuan	Wagyu cattle	R039	8.805	Xuanheyuan Farming
R185	Wagyu×Luxi×Wagyu	Wagyu cattle	R185	8.425	Kaiyuan Farming
R133	Qinchuan	Wagyu cattle	R133	7.815	Yijiayi Farming
R137	Qinchuan	Wagyu cattle	R137	7.68	Yijiayi Farming
R184	Wagyu×Luxi×Wagyu	Wagyu cattle	R184	7.332	Kaiyuan Farming
R136	Qinchuan	Wagyu cattle	R136	6.265	Yijiayi Farming
R138	Qinchuan	Wagyu cattle	R138	3.935	Yijiayi Farming

## Sheet: S2-F2
Investigation of genetic markers for intramuscular fat in the hybrid Wagyu cattle with bulked segregant analysis Yun Zhu1+, Liyun Han2+, Peng Li1, Xiaolong Kang1, Xingang Dan1, Yun Ma1 and Yuangang Shi*1 1.School of Agriculture, Ningxia University, Helan Mountain West Road 489, 750021,Yinchuan, Ningxia Hui Autonomous Region, China . real5949@qq.com 2. Ningxia Agricultural Reclamation Helanshan Da…
S2. Genome-wide heterozygosis SNP density of F2/F3.
chrom	start	end	variantCount
1	3000000	4000000	12
1	82000000	83000000	16
1	83000000	84000000	11
1	142000000	143000000	11
2	89000000	90000000	14
2	132000000	133000000	11
3	7000000	8000000	10
3	13000000	14000000	11
3	54000000	55000000	15
4	30000000	31000000	10
4	105000000	106000000	15
4	113000000	114000000	20
5	27000000	28000000	10
5	67000000	68000000	10
5	102000000	103000000	12
5	103000000	104000000	23
6	25000000	26000000	11
6	91000000	92000000	13
7	2000000	3000000	10
7	5000000	6000000	10
7	20000000	21000000	16
7	96000000	97000000	30
9	70000000	71000000	15
9	96000000	97000000	11
11	63000000	64000000	10
12	79000000	80000000	10
13	53000000	54000000	17
13	62000000	63000000	15
13	74000000	75000000	15
13	75000000	76000000	17
14	0	1000000	10
14	1000000	2000000	10
14	31000000	32000000	10
15	51000000	52000000	37
15	52000000	53000000	11
18	13000000	14000000	12
18	25000000	26000000	16
18	39000000	40000000	14
18	51000000	52000000	23
18	55000000	56000000	10
18	57000000	58000000	10
18	62000000	63000000	18
18	63000000	64000000	13
19	26000000	27000000	21
19	41000000	42000000	21
19	42000000	43000000	10
19	44000000	45000000	17
19	50000000	51000000	24
19	52000000	53000000	22
19	53000000	54000000	14
19	55000000	56000000	15
19	56000000	57000000	43
21	19000000	20000000	11
21	34000000	35000000	13
21	58000000	59000000	16
22	50000000	51000000	12
22	51000000	52000000	16
22	52000000	53000000	15
22	56000000	57000000	10
23	3000000	4000000	13
23	7000000	8000000	18
23	20000000	21000000	12
23	24000000	25000000	14
23	25000000	26000000	27
23	26000000	27000000	10
23	27000000	28000000	39
23	28000000	29000000	35
23	29000000	30000000	10
24	1000000	2000000	12
24	61000000	62000000	16
25	17000000	18000000	11
25	27000000	28000000	11
25	36000000	37000000	13
25	37000000	38000000	11
26	34000000	35000000	10
27	33000000	34000000	11
28	43000000	44000000	13
X	86000000	87000000	10
X	133000000	134000000	12

## Sheet: S2-F3
Investigation of genetic markers for intramuscular fat in the hybrid Wagyu cattle with bulked segregant analysis Yun Zhu1+, Liyun Han2+, Peng Li1, Xiaolong Kang1, Xingang Dan1, Yun Ma1 and Yuangang Shi*1 1.School of Agriculture, Ningxia University, Helan Mountain West Road 489, 750021,Yinchuan, Ningxia Hui Autonomous Region, China . real5949@qq.com 2. Ningxia Agricultural Reclamation Helanshan Da…
S2. Genome-wide heterozygosis SNP density of F2/F3.
chrom	start	end	variantCount
1	118000000	119000000	10
1	149000000	150000000	11
2	30000000	31000000	10
2	96000000	97000000	12
2	107000000	108000000	12
2	121000000	122000000	11
2	132000000	133000000	15
3	8000000	9000000	11
3	11000000	12000000	14
3	14000000	15000000	18
3	15000000	16000000	13
3	26000000	27000000	10
3	31000000	32000000	10
3	54000000	55000000	10
3	99000000	100000000	19
3	105000000	106000000	12
4	102000000	103000000	14
4	105000000	106000000	25
4	106000000	107000000	13
4	113000000	114000000	22
5	44000000	45000000	11
5	67000000	68000000	12
5	99000000	100000000	10
5	102000000	103000000	17
5	106000000	107000000	10
5	116000000	117000000	23
5	119000000	120000000	12
6	21000000	22000000	15
6	25000000	26000000	11
6	91000000	92000000	20
7	5000000	6000000	30
7	20000000	21000000	13
7	62000000	63000000	10
7	80000000	81000000	22
9	95000000	96000000	11
10	22000000	23000000	11
10	23000000	24000000	20
10	26000000	27000000	15
10	54000000	55000000	18
10	85000000	86000000	11
11	1000000	2000000	10
11	2000000	3000000	17
11	47000000	48000000	10
13	42000000	43000000	20
13	48000000	49000000	11
13	53000000	54000000	10
13	62000000	63000000	15
13	74000000	75000000	21
13	78000000	79000000	10
14	19000000	20000000	10
15	46000000	47000000	13
15	47000000	48000000	15
15	51000000	52000000	15
16	38000000	39000000	11
16	76000000	77000000	11
16	79000000	80000000	10
17	61000000	62000000	11
17	70000000	71000000	11
17	71000000	72000000	17
17	72000000	73000000	13
18	46000000	47000000	20
18	47000000	48000000	11
18	51000000	52000000	11
18	56000000	57000000	11
18	60000000	61000000	12
18	61000000	62000000	12
18	62000000	63000000	12
18	63000000	64000000	10
19	20000000	21000000	13
19	22000000	23000000	12
19	24000000	25000000	14
19	26000000	27000000	10
19	29000000	30000000	18
19	36000000	37000000	14
19	41000000	42000000	11
19	48000000	49000000	12
19	50000000	51000000	10
19	55000000	56000000	25
19	56000000	57000000	24
19	61000000	62000000	12
21	19000000	20000000	10
21	22000000	23000000	12
21	34000000	35000000	12
21	58000000	59000000	12
22	52000000	53000000	10
23	3000000	4000000	10
23	20000000	21000000	16
23	24000000	25000000	22
23	25000000	26000000	51
23	27000000	28000000	47
23	28000000	29000000	55
23	29000000	30000000	18
23	47000000	48000000	11
24	37000000	38000000	12
24	61000000	62000000	11
25	0	1000000	12
25	1000000	2000000	10
25	22000000	23000000	10
25	27000000	28000000	16
25	36000000	37000000	10
25	38000000	39000000	10
26	34000000	35000000	18
27	16000000	17000000	11
27	33000000	34000000	41
29	50000000	51000000	22

## Sheet: S3-F2
Investigation of genetic markers for intramuscular fat in the hybrid Wagyu cattle with bulked segregant analysis Yun Zhu1+, Liyun Han2+, Peng Li1, Xiaolong Kang1, Xingang Dan1, Yun Ma1 and Yuangang Shi*1 1.School of Agriculture, Ningxia University, Helan Mountain West Road 489, 750021,Yinchuan, Ningxia Hui Autonomous Region, China . real5949@qq.com 2. Ningxia Agricultural Reclamation Helanshan Da…
S3. Genome-wide AFD SNP density of F2/F3.
chrom	start	end	variantCount
1	0	1000000	1
1	200000	1200000	2
1	400000	1400000	2
1	600000	1600000	2
1	800000	1800000	3
1	1000000	2000000	2
1	1200000	2200000	3
1	1400000	2400000	6
1	1600000	2600000	6
1	1800000	2800000	5
1	2000000	3000000	5
1	2200000	3200000	13
1	2400000	3400000	10
1	2600000	3600000	12
1	2800000	3800000	12
1	3000000	4000000	12
1	3200000	4200000	2
1	3400000	4400000	2
1	3600000	4600000	0
1	3800000	4800000	0
1	4000000	5000000	0
1	4200000	5200000	0
1	4400000	5400000	0
1	4600000	5600000	0
1	4800000	5800000	1
1	5000000	6000000	1
1	5200000	6200000	1
1	5400000	6400000	1
1	5600000	6600000	2
1	5800000	6800000	1
1	6000000	7000000	2
1	6200000	7200000	2
1	6400000	7400000	3
1	6600000	7600000	2
1	6800000	7800000	2
1	7000000	8000000	1
1	7200000	8200000	1
1	7400000	8400000	0
1	7600000	8600000	0
1	7800000	8800000	0
1	8000000	9000000	0
1	8200000	9200000	0
1	8400000	9400000	0
1	8600000	9600000	0
1	8800000	9800000	0
1	9000000	10000000	0
1	9200000	10200000	0
1	9400000	10400000	0
1	9600000	10600000	0
1	9800000	10800000	1
1	10000000	11000000	1
1	10200000	11200000	1
1	10400000	11400000	1
1	10600000	11600000	1
1	10800000	11800000	0
1	11000000	12000000	0
1	11200000	12200000	0
1	11400000	12400000	0
1	11600000	12600000	0
1	11800000	12800000	0
1	12000000	13000000	0
1	12200000	13200000	0
1	12400000	13400000	0
1	12600000	13600000	0
1	12800000	13800000	0
1	13000000	14000000	0
1	13200000	14200000	0
1	13400000	14400000	0
1	13600000	14600000	0
1	13800000	14800000	0
1	14000000	15000000	0
1	14200000	15200000	0
1	14400000	15400000	0
1	14600000	15600000	0
1	14800000	15800000	0
1	15000000	16000000	0
1	15200000	16200000	0
1	15400000	16400000	0
1	15600000	16600000	0
1	15800000	16800000	0
1	16000000	17000000	0
1	16200000	17200000	0
1	16400000	17400000	0
1	16600000	17600000	0
1	16800000	17800000	0
1	17000000	18000000	0
1	17200000	18200000	0
1	17400000	18400000	0
1	17600000	18600000	0
1	17800000	18800000	0
1	18000000	19000000	0
1	18200000	19200000	0
1	18400000	19400000	0
1	18600000	19600000	0
1	18800000	19800000	0
1	19000000	20000000	0
1	19200000	20200000	0
1	19400000	20400000	0
1	19600000	20600000	0
1	19800000	20800000	0
1	20000000	21000000	0
1	20200000	21200000	0
1	20400000	21400000	1
1	20600000	21600000	1
1	20800000	21800000	1
1	21000000	22000000	1
1	21200000	22200000	1
1	21400000	22400000	0
1	21600000	22600000	0
1	21800000	22800000	1
1	22000000	23000000	2
1	22200000	23200000	2
1	22400000	23400000	2
1	22600000	23600000	2
1	22800000	23800000	1
1	23000000	24000000	0
1	23200000	24200000	0
1	23400000	24400000	0
1	23600000	24600000	0
1	23800000	24800000	0
1	24000000	25000000	1
1	24200000	25200000	1
1	24400000	25400000	1
1	24600000	25600000	1
1	24800000	25800000	1
1	25000000	26000000	0
1	25200000	26200000	0
1	25400000	26400000	0
1	25600000	26600000	0
1	25800000	26800000	0
1	26000000	27000000	0
1	26200000	27200000	0
1	26400000	27400000	0
1	26600000	27600000	0
1	26800000	27800000	0
1	27000000	28000000	0
1	27200000	28200000	0
1	27400000	28400000	1
1	27600000	28600000	1
1	27800000	28800000	1
1	28000000	29000000	1
1	28200000	29200000	1
1	28400000	29400000	0
1	28600000	29600000	0
1	28800000	29800000	0
1	29000000	30000000	0
1	29200000	30200000	0
1	29400000	30400000	0
1	29600000	30600000	0
1	29800000	30800000	0
1	30000000	31000000	0
1	30200000	31200000	0
1	30400000	31400000	0
1	30600000	31600000	0
1	30800000	31800000	0
1	31000000	32000000	0
1	31200000	32200000	0
1	31400000	32400000	0
1	31600000	32600000	0
1	31800000	32800000	0
1	32000000	33000000	0
1	32200000	33200000	0
1	32400000	33400000	2
1	32600000	33600000	2
1	32800000	33800000	2
1	33000000	34000000	2
1	33200000	34200000	2
1	33400000	34400000	0
1	33600000	34600000	0
1	33800000	34800000	0
1	34000000	35000000	0
1	34200000	35200000	0
1	34400000	35400000	0
1	34600000	35600000	1
1	34800000	35800000	1
1	35000000	36000000	1
1	35200000	36200000	1
1	35400000	36400000	1
1	35600000	36600000	0
1	35800000	36800000	0
1	36000000	37000000	0
1	36200000	37200000	0
1	36400000	37400000	0
1	36600000	37600000	0
1	36800000	37800000	0
1	37000000	38000000	0
1	37200000	38200000	0
1	37400000	38400000	1
1	37600000	38600000	1
1	37800000	38800000	1
1	38000000	39000000	1
1	38200000	39200000	1
1	38400000	39400000	0
1	38600000	39600000	0
1	38800000	39800000	0
1	39000000	40000000	0
1	39200000	40200000	0
1	39400000	40400000	0
1	39600000	40600000	0
1	39800000	40800000	0
1	40000000	41000000	0
1	40200000	41200000	0
1	40400000	41400000	0
1	40600000	41600000	0
1	40800000	41800000	0
1	41000000	42000000	0
1	41200000	42200000	4
1	41400000	42400000	6
1	41600000	42600000	6
1	41800000	42800000	6
1	42000000	43000000	7
1	42200000	43200000	3
1	42400000	43400000	1
1	42600000	43600000	1
1	42800000	43800000	1
1	43000000	44000000	0
1	43200000	44200000	0
1	43400000	44400000	0
1	43600000	44600000	0
1	43800000	44800000	0
1	44000000	45000000	0
1	44200000	45200000	0
1	44400000	45400000	0
1	44600000	45600000	0
1	44800000	45800000	0
1	45000000	46000000	0
1	45200000	46200000	0
1	45400000	46400000	0
1	45600000	46600000	0
1	45800000	46800000	0
1	46000000	47000000	0
1	46200000	47200000	0
1	46400000	47400000	0
1	46600000	47600000	0
1	46800000	47800000	0
1	47000000	48000000	0
1	47200000	48200000	0
1	47400000	48400000	0
1	47600000	48600000	0
1	47800000	48800000	0
1	48000000	49000000	0
1	48200000	49200000	0
1	48400000	49400000	0
1	48600000	49600000	0
1	48800000	49800000	0
1	49000000	50000000	0
1	49200000	50200000	0
1	49400000	50400000	0
1	49600000	50600000	0
1	49800000	50800000	0
1	50000000	51000000	0
1	50200000	51200000	0
1	50400000	51400000	0
1	50600000	51600000	0
1	50800000	51800000	0
1	51000000	52000000	0
1	51200000	52200000	0
1	51400000	52400000	0
1	51600000	52600000	0
1	51800000	52800000	0
1	52000000	53000000	0
1	52200000	53200000	3
1	52400000	53400000	5
1	52600000	53600000	5
1	52800000	53800000	6
1	53000000	54000000	6
1	53200000	54200000	3
1	53400000	54400000	1
1	53600000	54600000	2
1	53800000	54800000	1
1	54000000	55000000	1
1	54200000	55200000	1
1	54400000	55400000	1
1	54600000	55600000	0
1	54800000	55800000	0
1	55000000	56000000	0
1	55200000	56200000	0
1	55400000	56400000	0
1	55600000	56600000	0
1	55800000	56800000	0
1	56000000	57000000	1
1	56200000	57200000	1
1	56400000	57400000	1
1	56600000	57600000	1
1	56800000	57800000	1
1	57000000	58000000	0
1	57200000	58200000	0
1	57400000	58400000	0
1	57600000	58600000	0
1	57800000	58800000	0
1	58000000	59000000	1
1	58200000	59200000	1
1	58400000	59400000	1
1	58600000	59600000	1
1	58800000	59800000	1
1	59000000	60000000	0
1	59200000	60200000	0
1	59400000	60400000	2
1	59600000	60600000	2
1	59800000	60800000	2
1	60000000	61000000	2
1	60200000	61200000	2
1	60400000	61400000	0
1	60600000	61600000	0
1	60800000	61800000	0
1	61000000	62000000	0
1	61200000	62200000	0
1	61400000	62400000	0
1	61600000	62600000	0
1	61800000	62800000	0
1	62000000	63000000	0
1	62200000	63200000	0
1	62400000	63400000	0
1	62600000	63600000	0
1	62800000	63800000	0
1	63000000	64000000	1
1	63200000	64200000	1
1	63400000	64400000	2
1	63600000	64600000	2
1	63800000	64800000	3
1	64000000	65000000	3
1	64200000	65200000	3
1	64400000	65400000	2
1	64600000	65600000	2
1	64800000	65800000	1
1	65000000	66000000	1
1	65200000	66200000	4
1	65400000	66400000	5
1	65600000	66600000	5
1	65800000	66800000	5
1	66000000	67000000	5
1	66200000	67200000	2
1	66400000	67400000	1
1	66600000	67600000	1
1	66800000	67800000	1
1	67000000	68000000	1
1	67200000	68200000	1
1	67400000	68400000	1
1	67600000	68600000	1
1	67800000	68800000	2
1	68000000	69000000	1
1	68200000	69200000	1
1	68400000	69400000	2
1	68600000	69600000	2
1	68800000	69800000	1
1	69000000	70000000	1
1	69200000	70200000	2
1	69400000	70400000	2
1	69600000	70600000	5
1	69800000	70800000	7
1	70000000	71000000	8
1	70200000	71200000	7
1	70400000	71400000	6
1	70600000	71600000	4
1	70800000	71800000	2
1	71000000	72000000	1
1	71200000	72200000	1
1	71400000	72400000	1
1	71600000	72600000	0
1	71800000	72800000	0
1	72000000	73000000	0
1	72200000	73200000	1
1	72400000	73400000	1
1	72600000	73600000	1
1	72800000	73800000	1
1	73000000	74000000	1
1	73200000	74200000	0
1	73400000	74400000	0
1	73600000	74600000	0
1	73800000	74800000	0
1	74000000	75000000	0
1	74200000	75200000	0
1	74400000	75400000	0
1	74600000	75600000	0
1	74800000	75800000	0
1	75000000	76000000	0
1	75200000	76200000	0
1	75400000	76400000	0
1	75600000	76600000	0
1	75800000	76800000	0
1	76000000	77000000	0
1	76200000	77200000	0
1	76400000	77400000	0
1	76600000	77600000	0
1	76800000	77800000	0
1	77000000	78000000	0
1	77200000	78200000	0
1	77400000	78400000	0
1	77600000	78600000	0
1	77800000	78800000	1
1	78000000	79000000	1
1	78200000	79200000	1
1	78400000	79400000	1
1	78600000	79600000	1
1	78800000	79800000	1
1	79000000	80000000	1
1	79200000	80200000	1
1	79400000	80400000	1
1	79600000	80600000	2
1	79800000	80800000	2
1	80000000	81000000	3
1	80200000	81200000	3
1	80400000	81400000	3
1	80600000	81600000	2
1	80800000	81800000	3
1	81000000	82000000	2
1	81200000	82200000	2
1	81400000	82400000	2
1	81600000	82600000	2
1	81800000	82800000	0
1	82000000	83000000	16
1	82200000	83200000	19
1	82400000	83400000	19
1	82600000	83600000	19
1	82800000	83800000	27
1	83000000	84000000	11
1	83200000	84200000	9
1	83400000	84400000	9
1	83600000	84600000	9
1	83800000	84800000	1
1	84000000	85000000	1
1	84200000	85200000	0
1	84400000	85400000	0
1	84600000	85600000	0
1	84800000	85800000	0
1	85000000	86000000	0
1	85200000	86200000	0
1	85400000	86400000	0
1	85600000	86600000	0
1	85800000	86800000	0
1	86000000	87000000	0
1	86200000	87200000	0
1	86400000	87400000	0
1	86600000	87600000	1
1	86800000	87800000	1
1	87000000	88000000	1
1	87200000	88200000	1
1	87400000	88400000	1
1	87600000	88600000	0
1	87800000	88800000	0
1	88000000	89000000	0
1	88200000	89200000	0
1	88400000	89400000	0
1	88600000	89600000	0
1	88800000	89800000	0
1	89000000	90000000	0
1	89200000	90200000	0
1	89400000	90400000	0
1	89600000	90600000	0
1	89800000	90800000	0
1	90000000	91000000	0
1	90200000	91200000	0
1	90400000	91400000	0
1	90600000	91600000	0
1	90800000	91800000	0
1	91000000	92000000	0
1	91200000	92200000	0
1	91400000	92400000	0
1	91600000	92600000	0
1	91800000	92800000	0
1	92000000	93000000	0
1	92200000	93200000	0
1	92400000	93400000	0
1	92600000	93600000	0
1	92800000	93800000	0
1	93000000	94000000	0
1	93200000	94200000	0
1	93400000	94400000	0
1	93600000	94600000	0
1	93800000	94800000	0
1	94000000	95000000	0
1	94200000	95200000	0
1	94400000	95400000	0
1	94600000	95600000	0
1	94800000	95800000	0
1	95000000	96000000	0
1	95200000	96200000	0
1	95400000	96400000	0
1	95600000	96600000	0
1	95800000	96800000	0
1	96000000	97000000	0
1	96200000	97200000	1
1	96400000	97400000	1
1	96600000	97600000	1
1	96800000	97800000	1
1	97000000	98000000	1
1	97200000	98200000	0
1	97400000	98400000	0
1	97600000	98600000	0
1	97800000	98800000	0
1	98000000	99000000	0
1	98200000	99200000	0
1	98400000	99400000	0
1	98600000	99600000	0
1	98800000	99800000	0
1	99000000	100000000	0
1	99200000	100200000	1
1	99400000	100400000	1
1	99600000	100600000	1
1	99800000	100800000	1
1	100000000	101000000	1
1	100200000	101200000	0
1	100400000	101400000	0
1	100600000	101600000	0
1	100800000	101800000	0
1	101000000	102000000	0
1	101200000	102200000	0
1	101400000	102400000	1
1	101600000	102600000	1
1	101800000	102800000	1
1	102000000	103000000	1
1	102200000	103200000	1
1	102400000	103400000	0
1	102600000	103600000	0
1	102800000	103800000	0
1	103000000	104000000	0
1	103200000	104200000	0
1	103400000	104400000	0
1	103600000	104600000	0
1	103800000	104800000	0
1	104000000	105000000	0
1	104200000	105200000	0
1	104400000	105400000	0
1	104600000	105600000	0
1	104800000	105800000	0
1	105000000	106000000	0
1	105200000	106200000	0
1	105400000	106400000	0
1	105600000	106600000	1
1	105800000	106800000	1
1	106000000	107000000	1
1	106200000	107200000	2
1	106400000	107400000	2
1	106600000	107600000	1
1	106800000	107800000	1
1	107000000	108000000	1
1	107200000	108200000	0
1	107400000	108400000	0
1	107600000	108600000	0
1	107800000	108800000	0
1	108000000	109000000	0
1	108200000	109200000	0
1	108400000	109400000	0
1	108600000	109600000	0
1	108800000	109800000	0
1	109000000	110000000	0
1	109200000	110200000	0
1	109400000	110400000	0
1	109600000	110600000	0
1	109800000	110800000	0
1	110000000	111000000	0
1	110200000	111200000	0
1	110400000	111400000	0
1	110600000	111600000	0
1	110800000	111800000	0
1	111000000	112000000	0
1	111200000	112200000	1
1	111400000	112400000	1
1	111600000	112600000	1
1	111800000	112800000	3
1	112000000	113000000	3
1	112200000	113200000	2
1	112400000	113400000	3
1	112600000	113600000	3
1	112800000	113800000	1
1	113000000	114000000	1
1	113200000	114200000	1
1	113400000	114400000	1
1	113600000	114600000	2
1	113800000	114800000	2
1	114000000	115000000	2
1	114200000	115200000	2
1	114400000	115400000	2
1	114600000	115600000	1
1	114800000	115800000	1
1	115000000	116000000	1
1	115200000	116200000	1
1	115400000	116400000	0
1	115600000	116600000	0
1	115800000	116800000	1
1	116000000	117000000	1
1	116200000	117200000	1
1	116400000	117400000	1
1	116600000	117600000	1
1	116800000	117800000	0
1	117000000	118000000	0
1	117200000	118200000	0
1	117400000	118400000	3
1	117600000	118600000	3
1	117800000	118800000	3
1	118000000	119000000	6
1	118200000	119200000	7
1	118400000	119400000	5
1	118600000	119600000	5
1	118800000	119800000	5
1	119000000	120000000	2
1	119200000	120200000	1
1	119400000	120400000	0
1	119600000	120600000	0
1	119800000	120800000	0
1	120000000	121000000	0
1	120200000	121200000	0
1	120400000	121400000	0
1	120600000	121600000	0
1	120800000	121800000	0
1	121000000	122000000	0
1	121200000	122200000	2
1	121400000	122400000	2
1	121600000	122600000	2
1	121800000	122800000	2
1	122000000	123000000	2
1	122200000	123200000	0
1	122400000	123400000	0
1	122600000	123600000	0
1	122800000	123800000	0
1	123000000	124000000	0
1	123200000	124200000	0
1	123400000	124400000	0
1	123600000	124600000	0
1	123800000	124800000	0
1	124000000	125000000	0
1	124200000	125200000	0
1	124400000	125400000	0
1	124600000	125600000	0
1	124800000	125800000	0
1	125000000	126000000	0
1	125200000	126200000	0
1	125400000	126400000	0
1	125600000	126600000	0
1	125800000	126800000	0
1	126000000	127000000	0
1	126200000	127200000	0
1	126400000	127400000	0
1	126600000	127600000	0
1	126800000	127800000	2
1	127000000	128000000	2
1	127200000	128200000	2
1	127400000	128400000	2
1	127600000	128600000	2
1	127800000	128800000	0
1	128000000	129000000	0
1	128200000	129200000	0
1	128400000	129400000	0
1	128600000	129600000	1
1	128800000	129800000	1
1	129000000	130000000	1
1	129200000	130200000	1
1	129400000	130400000	1
1	129600000	130600000	4
1	129800000	130800000	8
1	130000000	131000000	9
1	130200000	131200000	9
1	130400000	131400000	9
1	130600000	131600000	5
1	130800000	131800000	1
1	131000000	132000000	0
1	131200000	132200000	3
1	131400000	132400000	3
1	131600000	132600000	3
1	131800000	132800000	3
1	132000000	133000000	3
1	132200000	133200000	0
1	132400000	133400000	1
1	132600000	133600000	1
1	132800000	133800000	1
1	133000000	134000000	1
1	133200000	134200000	1
1	133400000	134400000	0
1	133600000	134600000	0
1	133800000	134800000	2
1	134000000	135000000	2
1	134200000	135200000	2
1	134400000	135400000	2
1	134600000	135600000	3
1	134800000	135800000	5
1	135000000	136000000	5
1	135200000	136200000	5
1	135400000	136400000	5
1	135600000	136600000	4
1	135800000	136800000	0
1	136000000	137000000	0
1	136200000	137200000	5
1	136400000	137400000	5
1	136600000	137600000	5
1	136800000	137800000	5
1	137000000	138000000	5
1	137200000	138200000	0
1	137400000	138400000	1
1	137600000	138600000	1
1	137800000	138800000	1
1	138000000	139000000	1
1	138200000	139200000	1
1	138400000	139400000	0
1	138600000	139600000	0
1	138800000	139800000	0
1	139000000	140000000	0
1	139200000	140200000	1
1	139400000	140400000	1
1	139600000	140600000	1
1	139800000	140800000	1
1	140000000	141000000	1
1	140200000	141200000	0
1	140400000	141400000	0
1	140600000	141600000	0
1	140800000	141800000	2
1	141000000	142000000	2
1	141200000	142200000	3
1	141400000	142400000	5
1	141600000	142600000	5
1	141800000	142800000	8
1	142000000	143000000	11
1	142200000	143200000	10
1	142400000	143400000	12
1	142600000	143600000	12
1	142800000	143800000	7
1	143000000	144000000	4
1	143200000	144200000	4
1	143400000	144400000	5
1	143600000	144600000	5
1	143800000	144800000	8
1	144000000	145000000	8
1	144200000	145200000	8
1	144400000	145400000	8
1	144600000	145600000	8
1	144800000	145800000	6
1	145000000	146000000	7
1	145200000	146200000	7
1	145400000	146400000	3
1	145600000	146600000	3
1	145800000	146800000	2
1	146000000	147000000	1
1	146200000	147200000	1
1	146400000	147400000	0
1	146600000	147600000	0
1	146800000	147800000	0
1	147000000	148000000	0
1	147200000	148200000	0
1	147400000	148400000	0
1	147600000	148600000	2
1	147800000	148800000	3
1	148000000	149000000	3
1	148200000	149200000	3
1	148400000	149400000	7
1	148600000	149600000	7
1	148800000	149800000	6
1	149000000	150000000	6
1	149200000	150200000	6
1	149400000	150400000	2
1	149600000	150600000	0
1	149800000	150800000	0
1	150000000	151000000	0
1	150200000	151200000	0
1	150400000	151400000	0
1	150600000	151600000	0
1	150800000	151800000	0
1	151000000	152000000	1
1	151200000	152200000	1
1	151400000	152400000	1
1	151600000	152600000	3
1	151800000	152800000	4
1	152000000	153000000	3
1	152200000	153200000	3
1	152400000	153400000	4
1	152600000	153600000	3
1	152800000	153800000	2
1	153000000	154000000	2
1	153200000	154200000	4
1	153400000	154400000	3
1	153600000	154600000	2
1	153800000	154800000	2
1	154000000	155000000	2
1	154200000	155200000	0
1	154400000	155400000	0
1	154600000	155600000	0
1	154800000	155800000	0
1	155000000	156000000	0
1	155200000	156200000	0
1	155400000	156400000	0
1	155600000	156600000	0
1	155800000	156800000	0
1	156000000	157000000	1
1	156200000	157200000	1
1	156400000	157400000	1
1	156600000	157600000	1
1	156800000	157800000	1
1	157000000	158000000	0
1	157200000	158200000	0
1	157400000	158400000	0
1	157600000	158534110	0
1	157800000	158534110	0
1	158000000	158534110	0
1	158200000	158534110	0
1	158400000	158534110	0
2	0	1000000	3
2	200000	1200000	4
2	400000	1400000	3
2	600000	1600000	2
2	800000	1800000	2
2	1000000	2000000	2
2	1200000	2200000	1
2	1400000	2400000	0
2	1600000	2600000	0
2	1800000	2800000	0
2	2000000	3000000	0
2	2200000	3200000	0
2	2400000	3400000	0
2	2600000	3600000	0
2	2800000	3800000	0
2	3000000	4000000	0
2	3200000	4200000	0
2	3400000	4400000	1
2	3600000	4600000	1
2	3800000	4800000	1
2	4000000	5000000	2
2	4200000	5200000	5
2	4400000	5400000	4
2	4600000	5600000	7
2	4800000	5800000	7
2	5000000	6000000	8
2	5200000	6200000	5
2	5400000	6400000	6
2	5600000	6600000	3
2	5800000	6800000	3
2	6000000	7000000	1
2	6200000	7200000	1
2	6400000	7400000	1
2	6600000	7600000	1
2	6800000	7800000	1
2	7000000	8000000	1
2	7200000	8200000	1
2	7400000	8400000	0
2	7600000	8600000	0
2	7800000	8800000	0
2	8000000	9000000	0
2	8200000	9200000	0
2	8400000	9400000	0
2	8600000	9600000	0
2	8800000	9800000	0
2	9000000	10000000	0
2	9200000	10200000	0
2	9400000	10400000	0
2	9600000	10600000	0
2	9800000	10800000	0
2	10000000	11000000	0
2	10200000	11200000	0
2	10400000	11400000	0
2	10600000	11600000	0
2	10800000	11800000	0
2	11000000	12000000	0
2	11200000	12200000	0
2	11400000	12400000	0
2	11600000	12600000	0
2	11800000	12800000	0
2	12000000	13000000	0
2	12200000	13200000	0
2	12400000	13400000	0
2	12600000	13600000	0
2	12800000	13800000	1
2	13000000	14000000	1
2	13200000	14200000	1
2	13400000	14400000	1
2	13600000	14600000	1
2	13800000	14800000	0
2	14000000	15000000	1
2	14200000	15200000	1
2	14400000	15400000	1
2	14600000	15600000	1
2	14800000	15800000	1
2	15000000	16000000	0
2	15200000	16200000	0
2	15400000	16400000	0
2	15600000	16600000	0
2	15800000	16800000	0
2	16000000	17000000	0
2	16200000	17200000	0
2	16400000	17400000	0
2	16600000	17600000	0
2	16800000	17800000	0
2	17000000	18000000	0
2	17200000	18200000	0
2	17400000	18400000	0
2	17600000	18600000	1
2	17800000	18800000	1
2	18000000	19000000	1
2	18200000	19200000	1
2	18400000	19400000	1
2	18600000	19600000	0
2	18800000	19800000	0
2	19000000	20000000	0
2	19200000	20200000	0
2	19400000	20400000	0
2	19600000	20600000	0
2	19800000	20800000	0
2	20000000	21000000	0
2	20200000	21200000	0
2	20400000	21400000	0
2	20600000	21600000	0
2	20800000	21800000	0
2	21000000	22000000	0
2	21200000	22200000	0
2	21400000	22400000	0
2	21600000	22600000	0
2	21800000	22800000	0
2	22000000	23000000	0
2	22200000	23200000	0
2	22400000	23400000	0
2	22600000	23600000	0
2	22800000	23800000	0
2	23000000	24000000	0
2	23200000	24200000	1
2	23400000	24400000	1
2	23600000	24600000	1
2	23800000	24800000	1
2	24000000	25000000	1
2	24200000	25200000	0
2	24400000	25400000	0
2	24600000	25600000	0
2	24800000	25800000	1
2	25000000	26000000	1
2	25200000	26200000	1
2	25400000	26400000	1
2	25600000	26600000	1
2	25800000	26800000	3
2	26000000	27000000	7
2	26200000	27200000	7
2	26400000	27400000	7
2	26600000	27600000	7
2	26800000	27800000	4
2	27000000	28000000	0
2	27200000	28200000	0
2	27400000	28400000	0
2	27600000	28600000	0
2	27800000	28800000	0
2	28000000	29000000	0
2	28200000	29200000	0
2	28400000	29400000	0
2	28600000	29600000	0
2	28800000	29800000	0
2	29000000	30000000	0
2	29200000	30200000	0
2	29400000	30400000	6
2	29600000	30600000	6
2	29800000	30800000	6
2	30000000	31000000	6
2	30200000	31200000	6
2	30400000	31400000	1
2	30600000	31600000	1
2	30800000	31800000	1
2	31000000	32000000	2
2	31200000	32200000	2
2	31400000	32400000	1
2	31600000	32600000	1
2	31800000	32800000	1
2	32000000	33000000	0
2	32200000	33200000	0
2	32400000	33400000	0
2	32600000	33600000	0
2	32800000	33800000	0
2	33000000	34000000	0
2	33200000	34200000	0
2	33400000	34400000	0
2	33600000	34600000	1
2	33800000	34800000	1
2	34000000	35000000	1
2	34200000	35200000	1
2	34400000	35400000	1
2	34600000	35600000	0
2	34800000	35800000	0
2	35000000	36000000	0
2	35200000	36200000	0
2	35400000	36400000	1
2	35600000	36600000	1
2	35800000	36800000	1
2	36000000	37000000	1
2	36200000	37200000	1
2	36400000	37400000	0
2	36600000	37600000	0
2	36800000	37800000	0
2	37000000	38000000	0
2	37200000	38200000	1
2	37400000	38400000	1
2	37600000	38600000	1
2	37800000	38800000	1
2	38000000	39000000	3
2	38200000	39200000	2
2	38400000	39400000	3
2	38600000	39600000	3
2	38800000	39800000	3
2	39000000	40000000	1
2	39200000	40200000	1
2	39400000	40400000	0
2	39600000	40600000	0
2	39800000	40800000	0
2	40000000	41000000	0
2	40200000	41200000	0
2	40400000	41400000	0
2	40600000	41600000	0
2	40800000	41800000	0
2	41000000	42000000	1
2	41200000	42200000	1
2	41400000	42400000	1
2	41600000	42600000	1
2	41800000	42800000	1
2	42000000	43000000	0
2	42200000	43200000	0
2	42400000	43400000	0
2	42600000	43600000	0
2	42800000	43800000	0
2	43000000	44000000	0
2	43200000	44200000	0
2	43400000	44400000	0
2	43600000	44600000	1
2	43800000	44800000	1
2	44000000	45000000	4
2	44200000	45200000	4
2	44400000	45400000	4
2	44600000	45600000	3
2	44800000	45800000	3
2	45000000	46000000	0
2	45200000	46200000	0
2	45400000	46400000	0
2	45600000	46600000	0
2	45800000	46800000	0
2	46000000	47000000	0
2	46200000	47200000	0
2	46400000	47400000	0
2	46600000	47600000	0
2	46800000	47800000	0
2	47000000	48000000	0
2	47200000	48200000	0
2	47400000	48400000	0
2	47600000	48600000	0
2	47800000	48800000	0
2	48000000	49000000	0
2	48200000	49200000	0
2	48400000	49400000	0
2	48600000	49600000	0
2	48800000	49800000	0
2	49000000	50000000	0
2	49200000	50200000	0
2	49400000	50400000	0
2	49600000	50600000	0
2	49800000	50800000	0
2	50000000	51000000	0
2	50200000	51200000	0
2	50400000	51400000	0
2	50600000	51600000	0
2	50800000	51800000	0
2	51000000	52000000	0
2	51200000	52200000	0
2	51400000	52400000	0
2	51600000	52600000	0
2	51800000	52800000	0
2	52000000	53000000	0
2	52200000	53200000	0
2	52400000	53400000	0
2	52600000	53600000	0
2	52800000	53800000	0
2	53000000	54000000	0
2	53200000	54200000	0
2	53400000	54400000	0
2	53600000	54600000	0
2	53800000	54800000	0
2	54000000	55000000	0
2	54200000	55200000	0
2	54400000	55400000	0
2	54600000	55600000	0
2	54800000	55800000	0
2	55000000	56000000	1
2	55200000	56200000	1
2	55400000	56400000	1
2	55600000	56600000	2
2	55800000	56800000	2
2	56000000	57000000	1
2	56200000	57200000	1
2	56400000	57400000	1
2	56600000	57600000	0
2	56800000	57800000	0
2	57000000	58000000	0
2	57200000	58200000	0
2	57400000	58400000	0
2	57600000	58600000	0
2	57800000	58800000	0
2	58000000	59000000	0
2	58200000	59200000	0
2	58400000	59400000	0
2	58600000	59600000	0
2	58800000	59800000	0
2	59000000	60000000	0
2	59200000	60200000	0
2	59400000	60400000	1
2	59600000	60600000	1
2	59800000	60800000	1
2	60000000	61000000	1
2	60200000	61200000	1
2	60400000	61400000	0
2	60600000	61600000	4
2	60800000	61800000	4
2	61000000	62000000	4
2	61200000	62200000	4
2	61400000	62400000	5
2	61600000	62600000	1
2	61800000	62800000	1
2	62000000	63000000	1
2	62200000	63200000	1
2	62400000	63400000	0
2	62600000	63600000	0
2	62800000	63800000	0
2	63000000	64000000	0
2	63200000	64200000	0
2	63400000	64400000	0
2	63600000	64600000	0
2	63800000	64800000	1
2	64000000	65000000	1
2	64200000	65200000	1
2	64400000	65400000	1
2	64600000	65600000	1
2	64800000	65800000	0
2	65000000	66000000	0
2	65200000	66200000	0
2	65400000	66400000	0
2	65600000	66600000	0
2	65800000	66800000	0
2	66000000	67000000	0
2	66200000	67200000	0
2	66400000	67400000	0
2	66600000	67600000	0
2	66800000	67800000	0
2	67000000	68000000	0
2	67200000	68200000	0
2	67400000	68400000	0
2	67600000	68600000	0
2	67800000	68800000	0
2	68000000	69000000	0
2	68200000	69200000	0
2	68400000	69400000	0
2	68600000	69600000	0
2	68800000	69800000	0
2	69000000	70000000	0
2	69200000	70200000	0
2	69400000	70400000	0
2	69600000	70600000	0
2	69800000	70800000	0
2	70000000	71000000	0
2	70200000	71200000	0
2	70400000	71400000	0
2	70600000	71600000	1
2	70800000	71800000	1
2	71000000	72000000	1
2	71200000	72200000	1
2	71400000	72400000	1
2	71600000	72600000	0
2	71800000	72800000	0
2	72000000	73000000	1
2	72200000	73200000	1
2	72400000	73400000	1
2	72600000	73600000	1
2	72800000	73800000	1
2	73000000	74000000	0
2	73200000	74200000	0
2	73400000	74400000	0
2	73600000	74600000	0
2	73800000	74800000	0
2	74000000	75000000	0
2	74200000	75200000	0
2	74400000	75400000	0
2	74600000	75600000	0
2	74800000	75800000	0
2	75000000	76000000	0
2	75200000	76200000	1
2	75400000	76400000	1
2	75600000	76600000	1
2	75800000	76800000	1
2	76000000	77000000	1
2	76200000	77200000	0
2	76400000	77400000	0
2	76600000	77600000	0
2	76800000	77800000	0
2	77000000	78000000	0
2	77200000	78200000	0
2	77400000	78400000	0
2	77600000	78600000	0
2	77800000	78800000	0
2	78000000	79000000	0
2	78200000	79200000	0
2	78400000	79400000	0
2	78600000	79600000	0
2	78800000	79800000	0
2	79000000	80000000	0
2	79200000	80200000	0
2	79400000	80400000	0
2	79600000	80600000	0
2	79800000	80800000	0
2	80000000	81000000	0
2	80200000	81200000	0
2	80400000	81400000	0
2	80600000	81600000	0
2	80800000	81800000	0
2	81000000	82000000	0
2	81200000	82200000	0
2	81400000	82400000	0
2	81600000	82600000	0
2	81800000	82800000	0
2	82000000	83000000	0
2	82200000	83200000	0
2	82400000	83400000	0
2	82600000	83600000	0
2	82800000	83800000	0
2	83000000	84000000	0
2	83200000	84200000	0
2	83400000	84400000	0
2	83600000	84600000	1
2	83800000	84800000	1
2	84000000	85000000	1
2	84200000	85200000	1
2	84400000	85400000	1
2	84600000	85600000	1
2	84800000	85800000	1
2	85000000	86000000	1
2	85200000	86200000	1
2	85400000	86400000	1
2	85600000	86600000	0
2	85800000	86800000	3
2	86000000	87000000	3
2	86200000	87200000	3
2	86400000	87400000	3
2	86600000	87600000	3
2	86800000	87800000	0
2	87000000	88000000	0
2	87200000	88200000	0
2	87400000	88400000	0
2	87600000	88600000	0
2	87800000	88800000	0
2	88000000	89000000	0
2	88200000	89200000	12
2	88400000	89400000	12
2	88600000	89600000	12
2	88800000	89800000	12
2	89000000	90000000	14
2	89200000	90200000	3
2	89400000	90400000	3
2	89600000	90600000	3
2	89800000	90800000	5
2	90000000	91000000	3
2	90200000	91200000	2
2	90400000	91400000	2
2	90600000	91600000	2
2	90800000	91800000	0
2	91000000	92000000	0
2	91200000	92200000	0
2	91400000	92400000	0
2	91600000	92600000	1
2	91800000	92800000	1
2	92000000	93000000	1
2	92200000	93200000	1
2	92400000	93400000	1
2	92600000	93600000	1
2	92800000	93800000	1
2	93000000	94000000	1
2	93200000	94200000	1
2	93400000	94400000	2
2	93600000	94600000	1
2	93800000	94800000	4
2	94000000	95000000	5
2	94200000	95200000	5
2	94400000	95400000	4
2	94600000	95600000	4
2	94800000	95800000	1
2	95000000	96000000	0
2	95200000	96200000	0
2	95400000	96400000	1
2	95600000	96600000	3
2	95800000	96800000	3
2	96000000	97000000	3
2	96200000	97200000	3
2	96400000	97400000	2
2	96600000	97600000	0
2	96800000	97800000	1
2	97000000	98000000	3
2	97200000	98200000	3
2	97400000	98400000	3
2	97600000	98600000	3
2	97800000	98800000	2
2	98000000	99000000	0
2	98200000	99200000	0
2	98400000	99400000	0
2	98600000	99600000	0
2	98800000	99800000	0
2	99000000	100000000	0
2	99200000	100200000	0
2	99400000	100400000	0
2	99600000	100600000	0
2	99800000	100800000	0
2	100000000	101000000	0
2	100200000	101200000	0
2	100400000	101400000	0
2	100600000	101600000	0
2	100800000	101800000	0
2	101000000	102000000	0
2	101200000	102200000	0
2	101400000	102400000	0
2	101600000	102600000	0
2	101800000	102800000	0
2	102000000	103000000	0
2	102200000	103200000	0
2	102400000	103400000	1
2	102600000	103600000	1
2	102800000	103800000	1
2	103000000	104000000	1
2	103200000	104200000	2
2	103400000	104400000	2
2	103600000	104600000	2
2	103800000	104800000	2
2	104000000	105000000	2
2	104200000	105200000	1
2	104400000	105400000	0
2	104600000	105600000	0
2	104800000	105800000	0
2	105000000	106000000	0
2	105200000	106200000	0
2	105400000	106400000	2
2	105600000	106600000	3
2	105800000	106800000	5
2	106000000	107000000	6
2	106200000	107200000	6
2	106400000	107400000	4
2	106600000	107600000	7
2	106800000	107800000	5
2	107000000	108000000	4
2	107200000	108200000	4
2	107400000	108400000	4
2	107600000	108600000	0
2	107800000	108800000	0
2	108000000	109000000	0
2	108200000	109200000	0
2	108400000	109400000	0
2	108600000	109600000	0
2	108800000	109800000	0
2	109000000	110000000	0
2	109200000	110200000	0
2	109400000	110400000	0
2	109600000	110600000	0
2	109800000	110800000	1
2	110000000	111000000	1
2	110200000	111200000	1
2	110400000	111400000	1
2	110600000	111600000	1
2	110800000	111800000	0
2	111000000	112000000	0
2	111200000	112200000	1
2	111400000	112400000	1
2	111600000	112600000	3
2	111800000	112800000	3
2	112000000	113000000	7
2	112200000	113200000	6
2	112400000	113400000	6
2	112600000	113600000	4
2	112800000	113800000	4
2	113000000	114000000	0
2	113200000	114200000	0
2	113400000	114400000	0
2	113600000	114600000	0
2	113800000	114800000	0
2	114000000	115000000	0
2	114200000	115200000	0
2	114400000	115400000	0
2	114600000	115600000	0
2	114800000	115800000	0
2	115000000	116000000	0
2	115200000	116200000	0
2	115400000	116400000	0
2	115600000	116600000	0
2	115800000	116800000	0
2	116000000	117000000	0
2	116200000	117200000	0
2	116400000	117400000	0
2	116600000	117600000	0
2	116800000	117800000	0
2	117000000	118000000	0
2	117200000	118200000	0
2	117400000	118400000	0
2	117600000	118600000	0
2	117800000	118800000	0
2	118000000	119000000	0
2	118200000	119200000	0
2	118400000	119400000	0
2	118600000	119600000	0
2	118800000	119800000	0
2	119000000	120000000	0
2	119200000	120200000	2
2	119400000	120400000	2
2	119600000	120600000	2
2	119800000	120800000	3
2	120000000	121000000	3
2	120200000	121200000	2
2	120400000	121400000	2
2	120600000	121600000	2
2	120800000	121800000	1
2	121000000	122000000	2
2	121200000	122200000	2
2	121400000	122400000	2
2	121600000	122600000	2
2	121800000	122800000	2
2	122000000	123000000	1
2	122200000	123200000	0
2	122400000	123400000	0
2	122600000	123600000	0
2	122800000	123800000	0
2	123000000	124000000	0
2	123200000	124200000	2
2	123400000	124400000	2
2	123600000	124600000	2
2	123800000	124800000	2
2	124000000	125000000	2
2	124200000	125200000	1
2	124400000	125400000	1
2	124600000	125600000	4
2	124800000	125800000	4
2	125000000	126000000	4
2	125200000	126200000	3
2	125400000	126400000	3
2	125600000	126600000	0
2	125800000	126800000	2
2	126000000	127000000	2
2	126200000	127200000	5
2	126400000	127400000	6
2	126600000	127600000	6
2	126800000	127800000	4
2	127000000	128000000	4
2	127200000	128200000	1
2	127400000	128400000	1
2	127600000	128600000	1
2	127800000	128800000	3
2	128000000	129000000	4
2	128200000	129200000	4
2	128400000	129400000	4
2	128600000	129600000	5
2	128800000	129800000	3
2	129000000	130000000	3
2	129200000	130200000	3
2	129400000	130400000	7
2	129600000	130600000	6
2	129800000	130800000	6
2	130000000	131000000	6
2	130200000	131200000	7
2	130400000	131400000	2
2	130600000	131600000	2
2	130800000	131800000	2
2	131000000	132000000	3
2	131200000	132200000	2
2	131400000	132400000	2
2	131600000	132600000	4
2	131800000	132800000	13
2	132000000	133000000	11
2	132200000	133200000	11
2	132400000	133400000	12
2	132600000	133600000	12
2	132800000	133800000	4
2	133000000	134000000	5
2	133200000	134200000	6
2	133400000	134400000	5
2	133600000	134600000	3
2	133800000	134800000	2
2	134000000	135000000	3
2	134200000	135200000	6
2	134400000	135400000	8
2	134600000	135600000	9
2	134800000	135800000	9
2	135000000	136000000	8
2	135200000	136200000	4
2	135400000	136231102	2
2	135600000	136231102	1
2	135800000	136231102	1
2	136000000	136231102	0
2	136200000	136231102	0
3	0	1000000	3
3	200000	1200000	3
3	400000	1400000	2
3	600000	1600000	2
3	800000	1800000	2
3	1000000	2000000	2
3	1200000	2200000	1
3	1400000	2400000	2
3	1600000	2600000	5
3	1800000	2800000	5
3	2000000	3000000	4
3	2200000	3200000	4
3	2400000	3400000	3
3	2600000	3600000	0
3	2800000	3800000	0
3	3000000	4000000	0
3	3200000	4200000	0
3	3400000	4400000	0
3	3600000	4600000	0
3	3800000	4800000	0
3	4000000	5000000	0
3	4200000	5200000	0
3	4400000	5400000	0
3	4600000	5600000	0
3	4800000	5800000	0
3	5000000	6000000	0
3	5200000	6200000	0
3	5400000	6400000	0
3	5600000	6600000	0
3	5800000	6800000	0
3	6000000	7000000	0
3	6200000	7200000	0
3	6400000	7400000	0
3	6600000	7600000	0
3	6800000	7800000	0
3	7000000	8000000	10
3	7200000	8200000	10
3	7400000	8400000	10
3	7600000	8600000	12
3	7800000	8800000	13
3	8000000	9000000	3
3	8200000	9200000	3
3	8400000	9400000	3
3	8600000	9600000	2
3	8800000	9800000	3
3	9000000	10000000	3
3	9200000	10200000	3
3	9400000	10400000	3
3	9600000	10600000	10
3	9800000	10800000	9
3	10000000	11000000	9
3	10200000	11200000	11
3	10400000	11400000	11
3	10600000	11600000	3
3	10800000	11800000	9
3	11000000	12000000	9
3	11200000	12200000	7
3	11400000	12400000	7
3	11600000	12600000	11
3	11800000	12800000	5
3	12000000	13000000	6
3	12200000	13200000	6
3	12400000	13400000	6
3	12600000	13600000	2
3	12800000	13800000	9
3	13000000	14000000	11
3	13200000	14200000	11
3	13400000	14400000	12
3	13600000	14600000	14
3	13800000	14800000	6
3	14000000	15000000	3
3	14200000	15200000	4
3	14400000	15400000	4
3	14600000	15600000	3
3	14800000	15800000	4
3	15000000	16000000	4
3	15200000	16200000	6
3	15400000	16400000	5
3	15600000	16600000	5
3	15800000	16800000	4
3	16000000	17000000	4
3	16200000	17200000	2
3	16400000	17400000	2
3	16600000	17600000	1
3	16800000	17800000	1
3	17000000	18000000	2
3	17200000	18200000	1
3	17400000	18400000	1
3	17600000	18600000	1
3	17800000	18800000	3
3	18000000	19000000	2
3	18200000	19200000	2
3	18400000	19400000	3
3	18600000	19600000	3
3	18800000	19800000	1
3	19000000	20000000	1
3	19200000	20200000	1
3	19400000	20400000	0
3	19600000	20600000	1
3	19800000	20800000	1
3	20000000	21000000	2
3	20200000	21200000	2
3	20400000	21400000	2
3	20600000	21600000	3
3	20800000	21800000	4
3	21000000	22000000	3
3	21200000	22200000	3
3	21400000	22400000	3
3	21600000	22600000	1
3	21800000	22800000	3
3	22000000	23000000	3
3	22200000	23200000	3
3	22400000	23400000	4
3	22600000	23600000	5
3	22800000	23800000	2
3	23000000	24000000	2
3	23200000	24200000	2
3	23400000	24400000	2
3	23600000	24600000	1
3	23800000	24800000	1
3	24000000	25000000	1
3	24200000	25200000	3
3	24400000	25400000	2
3	24600000	25600000	2
3	24800000	25800000	2
3	25000000	26000000	2
3	25200000	26200000	1
3	25400000	26400000	3
3	25600000	26600000	3
3	25800000	26800000	3
3	26000000	27000000	3
3	26200000	27200000	4
3	26400000	27400000	2
3	26600000	27600000	2
3	26800000	27800000	2
3	27000000	28000000	2
3	27200000	28200000	0
3	27400000	28400000	0
3	27600000	28600000	1
3	27800000	28800000	1
3	28000000	29000000	1
3	28200000	29200000	1
3	28400000	29400000	2
3	28600000	29600000	1
3	28800000	29800000	1
3	29000000	30000000	1
3	29200000	30200000	1
3	29400000	30400000	0
3	29600000	30600000	0
3	29800000	30800000	1
3	30000000	31000000	1
3	30200000	31200000	1
3	30400000	31400000	1
3	30600000	31600000	2
3	30800000	31800000	1
3	31000000	32000000	2
3	31200000	32200000	4
3	31400000	32400000	4
3	31600000	32600000	3
3	31800000	32800000	3
3	32000000	33000000	2
3	32200000	33200000	0
3	32400000	33400000	0
3	32600000	33600000	0
3	32800000	33800000	2
3	33000000	34000000	2
3	33200000	34200000	2
3	33400000	34400000	3
3	33600000	34600000	3
3	33800000	34800000	4
3	34000000	35000000	5
3	34200000	35200000	6
3	34400000	35400000	5
3	34600000	35600000	5
3	34800000	35800000	3
3	35000000	36000000	2
3	35200000	36200000	1
3	35400000	36400000	1
3	35600000	36600000	1
3	35800000	36800000	0
3	36000000	37000000	0
3	36200000	37200000	0
3	36400000	37400000	0
3	36600000	37600000	0
3	36800000	37800000	0
3	37000000	38000000	0
3	37200000	38200000	0
3	37400000	38400000	0
3	37600000	38600000	0
3	37800000	38800000	0
3	38000000	39000000	0
3	38200000	39200000	0
3	38400000	39400000	0
3	38600000	39600000	0
3	38800000	39800000	0
3	39000000	40000000	0
3	39200000	40200000	0
3	39400000	40400000	0
3	39600000	40600000	1
3	39800000	40800000	1
3	40000000	41000000	1
3	40200000	41200000	1
3	40400000	41400000	1
3	40600000	41600000	0
3	40800000	41800000	0
3	41000000	42000000	0
3	41200000	42200000	0
3	41400000	42400000	0
3	41600000	42600000	0
3	41800000	42800000	0
3	42000000	43000000	0
3	42200000	43200000	0
3	42400000	43400000	1
3	42600000	43600000	3
3	42800000	43800000	3
3	43000000	44000000	4
3	43200000	44200000	4
3	43400000	44400000	3
3	43600000	44600000	1
3	43800000	44800000	1
3	44000000	45000000	0
3	44200000	45200000	0
3	44400000	45400000	0
3	44600000	45600000	0
3	44800000	45800000	0
3	45000000	46000000	0
3	45200000	46200000	0
3	45400000	46400000	0
3	45600000	46600000	0
3	45800000	46800000	0
3	46000000	47000000	0
3	46200000	47200000	0
3	46400000	47400000	0
3	46600000	47600000	0
3	46800000	47800000	0
3	47000000	48000000	0
3	47200000	48200000	0
3	47400000	48400000	0
3	47600000	48600000	2
3	47800000	48800000	2
3	48000000	49000000	2
3	48200000	49200000	2
3	48400000	49400000	2
3	48600000	49600000	2
3	48800000	49800000	3
3	49000000	50000000	3
3	49200000	50200000	3
3	49400000	50400000	3
3	49600000	50600000	1
3	49800000	50800000	0
3	50000000	51000000	0
3	50200000	51200000	0
3	50400000	51400000	0
3	50600000	51600000	0
3	50800000	51800000	0
3	51000000	52000000	0
3	51200000	52200000	1
3	51400000	52400000	1
3	51600000	52600000	1
3	51800000	52800000	1
3	52000000	53000000	1
3	52200000	53200000	0
3	52400000	53400000	0
3	52600000	53600000	1
3	52800000	53800000	3
3	53000000	54000000	5
3	53200000	54200000	16
3	53400000	54400000	18
3	53600000	54600000	18
3	53800000	54800000	17
3	54000000	55000000	15
3	54200000	55200000	4
3	54400000	55400000	2
3	54600000	55600000	1
3	54800000	55800000	0
3	55000000	56000000	0
3	55200000	56200000	0
3	55400000	56400000	0
3	55600000	56600000	0
3	55800000	56800000	0
3	56000000	57000000	0
3	56200000	57200000	0
3	56400000	57400000	0
3	56600000	57600000	0
3	56800000	57800000	1
3	57000000	58000000	1
3	57200000	58200000	1
3	57400000	58400000	1
3	57600000	58600000	2
3	57800000	58800000	1
3	58000000	59000000	1
3	58200000	59200000	2
3	58400000	59400000	2
3	58600000	59600000	1
3	58800000	59800000	2
3	59000000	60000000	2
3	59200000	60200000	2
3	59400000	60400000	2
3	59600000	60600000	2
3	59800000	60800000	1
3	60000000	61000000	1
3	60200000	61200000	0
3	60400000	61400000	0
3	60600000	61600000	0
3	60800000	61800000	0
3	61000000	62000000	0
3	61200000	62200000	0
3	61400000	62400000	0
3	61600000	62600000	1
3	61800000	62800000	1
3	62000000	63000000	1
3	62200000	63200000	1
3	62400000	63400000	1
3	62600000	63600000	0
3	62800000	63800000	0
3	63000000	64000000	0
3	63200000	64200000	0
3	63400000	64400000	0
3	63600000	64600000	0
3	63800000	64800000	0
3	64000000	65000000	0
3	64200000	65200000	0
3	64400000	65400000	0
3	64600000	65600000	0
3	64800000	65800000	0
3	65000000	66000000	0
3	65200000	66200000	5
3	65400000	66400000	5
3	65600000	66600000	6
3	65800000	66800000	6
3	66000000	67000000	6
3	66200000	67200000	1
3	66400000	67400000	1
3	66600000	67600000	0
3	66800000	67800000	0
3	67000000	68000000	1
3	67200000	68200000	1
3	67400000	68400000	1
3	67600000	68600000	1
3	67800000	68800000	1
3	68000000	69000000	0
3	68200000	69200000	0
3	68400000	69400000	0
3	68600000	69600000	1
3	68800000	69800000	1
3	69000000	70000000	1
3	69200000	70200000	1
3	69400000	70400000	2
3	69600000	70600000	1
3	69800000	70800000	1
3	70000000	71000000	1
3	70200000	71200000	1
3	70400000	71400000	0
3	70600000	71600000	0
3	70800000	71800000	0
3	71000000	72000000	0
3	71200000	72200000	0
3	71400000	72400000	0
3	71600000	72600000	0
3	71800000	72800000	0
3	72000000	73000000	0
3	72200000	73200000	0
3	72400000	73400000	0
3	72600000	73600000	0
3	72800000	73800000	1
3	73000000	74000000	1
3	73200000	74200000	1
3	73400000	74400000	1
3	73600000	74600000	1
3	73800000	74800000	0
3	74000000	75000000	0
3	74200000	75200000	0
3	74400000	75400000	0
3	74600000	75600000	0
3	74800000	75800000	0
3	75000000	76000000	0
3	75200000	76200000	0
3	75400000	76400000	0
3	75600000	76600000	0
3	75800000	76800000	0
3	76000000	77000000	0
3	76200000	77200000	0
3	76400000	77400000	0
3	76600000	77600000	0
3	76800000	77800000	0
3	77000000	78000000	0
3	77200000	78200000	0
3	77400000	78400000	0
3	77600000	78600000	1
3	77800000	78800000	1
3	78000000	79000000	1
3	78200000	79200000	1
3	78400000	79400000	1
3	78600000	79600000	0
3	78800000	79800000	1
3	79000000	80000000	1
3	79200000	80200000	1
3	79400000	80400000	1
3	79600000	80600000	1
3	79800000	80800000	0
3	80000000	81000000	0
3	80200000	81200000	0
3	80400000	81400000	0
3	80600000	81600000	0
3	80800000	81800000	0
3	81000000	82000000	0
3	81200000	82200000	1
3	81400000	82400000	1
3	81600000	82600000	1
3	81800000	82800000	1
3	82000000	83000000	2
3	82200000	83200000	2
3	82400000	83400000	2
3	82600000	83600000	3
3	82800000	83800000	5
3	83000000	84000000	4
3	83200000	84200000	3
3	83400000	84400000	3
3	83600000	84600000	2
3	83800000	84800000	0
3	84000000	85000000	0
3	84200000	85200000	0
3	84400000	85400000	0
3	84600000	85600000	0
3	84800000	85800000	0
3	85000000	86000000	4
3	85200000	86200000	4
3	85400000	86400000	4
3	85600000	86600000	4
3	85800000	86800000	4
3	86000000	87000000	0
3	86200000	87200000	0
3	86400000	87400000	0
3	86600000	87600000	1
3	86800000	87800000	1
3	87000000	88000000	1
3	87200000	88200000	1
3	87400000	88400000	1
3	87600000	88600000	0
3	87800000	88800000	0
3	88000000	89000000	0
3	88200000	89200000	2
3	88400000	89400000	2
3	88600000	89600000	2
3	88800000	89800000	3
3	89000000	90000000	3
3	89200000	90200000	1
3	89400000	90400000	1
3	89600000	90600000	1
3	89800000	90800000	0
3	90000000	91000000	0
3	90200000	91200000	0
3	90400000	91400000	0
3	90600000	91600000	2
3	90800000	91800000	2
3	91000000	92000000	3
3	91200000	92200000	3
3	91400000	92400000	3
3	91600000	92600000	1
3	91800000	92800000	6
3	92000000	93000000	5
3	92200000	93200000	5
3	92400000	93400000	5
3	92600000	93600000	8
3	92800000	93800000	3
3	93000000	94000000	4
3	93200000	94200000	7
3	93400000	94400000	7
3	93600000	94600000	4
3	93800000	94800000	4
3	94000000	95000000	4
3	94200000	95200000	1
3	94400000	95400000	1
3	94600000	95600000	1
3	94800000	95800000	1
3	95000000	96000000	2
3	95200000	96200000	2
3	95400000	96400000	2
3	95600000	96600000	2
3	95800000	96800000	2
3	96000000	97000000	0
3	96200000	97200000	0
3	96400000	97400000	2
3	96600000	97600000	2
3	96800000	97800000	3
3	97000000	98000000	5
3	97200000	98200000	5
3	97400000	98400000	3
3	97600000	98600000	3
3	97800000	98800000	2
3	98000000	99000000	0
3	98200000	99200000	0
3	98400000	99400000	0
3	98600000	99600000	3
3	98800000	99800000	6
3	99000000	100000000	6
3	99200000	100200000	7
3	99400000	100400000	7
3	99600000	100600000	4
3	99800000	100800000	2
3	100000000	101000000	2
3	100200000	101200000	1
3	100400000	101400000	3
3	100600000	101600000	3
3	100800000	101800000	2
3	101000000	102000000	2
3	101200000	102200000	2
3	101400000	102400000	1
3	101600000	102600000	1
3	101800000	102800000	2
3	102000000	103000000	2
3	102200000	103200000	2
3	102400000	103400000	1
3	102600000	103600000	1
3	102800000	103800000	0
3	103000000	104000000	0
3	103200000	104200000	0
3	103400000	104400000	0
3	103600000	104600000	0
3	103800000	104800000	1
3	104000000	105000000	1
3	104200000	105200000	2
[truncated: 11,164 more rows]

## Sheet: S3-F3
Investigation of genetic markers for intramuscular fat in the hybrid Wagyu cattle with bulked segregant analysis Yun Zhu1+, Liyun Han2+, Peng Li1, Xiaolong Kang1, Xingang Dan1, Yun Ma1 and Yuangang Shi*1 1.School of Agriculture, Ningxia University, Helan Mountain West Road 489, 750021,Yinchuan, Ningxia Hui Autonomous Region, China . real5949@qq.com 2. Ningxia Agricultural Reclamation Helanshan Da…
S3. Genome-wide AFD SNP density of F2/F3.
chrom	start	end	variantCount
1	0	1000000	1
1	200000	1200000	2
1	400000	1400000	2
1	600000	1600000	2
1	800000	1800000	2
1	1000000	2000000	1
1	1200000	2200000	3
1	1400000	2400000	3
1	1600000	2600000	3
1	1800000	2800000	3
1	2000000	3000000	3
1	2200000	3200000	9
1	2400000	3400000	9
1	2600000	3600000	9
1	2800000	3800000	9
1	3000000	4000000	9
1	3200000	4200000	0
1	3400000	4400000	1
1	3600000	4600000	1
1	3800000	4800000	1
1	4000000	5000000	1
1	4200000	5200000	1
1	4400000	5400000	0
1	4600000	5600000	1
1	4800000	5800000	2
1	5000000	6000000	2
1	5200000	6200000	2
1	5400000	6400000	2
1	5600000	6600000	2
1	5800000	6800000	1
1	6000000	7000000	1
1	6200000	7200000	1
1	6400000	7400000	1
1	6600000	7600000	0
1	6800000	7800000	0
1	7000000	8000000	0
1	7200000	8200000	0
1	7400000	8400000	0
1	7600000	8600000	0
1	7800000	8800000	0
1	8000000	9000000	0
1	8200000	9200000	0
1	8400000	9400000	0
1	8600000	9600000	2
1	8800000	9800000	2
1	9000000	10000000	2
1	9200000	10200000	2
1	9400000	10400000	2
1	9600000	10600000	0
1	9800000	10800000	0
1	10000000	11000000	0
1	10200000	11200000	0
1	10400000	11400000	0
1	10600000	11600000	0
1	10800000	11800000	0
1	11000000	12000000	0
1	11200000	12200000	0
1	11400000	12400000	0
1	11600000	12600000	0
1	11800000	12800000	0
1	12000000	13000000	0
1	12200000	13200000	0
1	12400000	13400000	0
1	12600000	13600000	0
1	12800000	13800000	0
1	13000000	14000000	0
1	13200000	14200000	0
1	13400000	14400000	0
1	13600000	14600000	0
1	13800000	14800000	0
1	14000000	15000000	0
1	14200000	15200000	0
1	14400000	15400000	0
1	14600000	15600000	0
1	14800000	15800000	0
1	15000000	16000000	0
1	15200000	16200000	0
1	15400000	16400000	0
1	15600000	16600000	0
1	15800000	16800000	0
1	16000000	17000000	0
1	16200000	17200000	0
1	16400000	17400000	0
1	16600000	17600000	0
1	16800000	17800000	0
1	17000000	18000000	0
1	17200000	18200000	0
1	17400000	18400000	0
1	17600000	18600000	0
1	17800000	18800000	1
1	18000000	19000000	1
1	18200000	19200000	1
1	18400000	19400000	1
1	18600000	19600000	1
1	18800000	19800000	0
1	19000000	20000000	0
1	19200000	20200000	0
1	19400000	20400000	0
1	19600000	20600000	0
1	19800000	20800000	0
1	20000000	21000000	0
1	20200000	21200000	0
1	20400000	21400000	0
1	20600000	21600000	0
1	20800000	21800000	0
1	21000000	22000000	0
1	21200000	22200000	0
1	21400000	22400000	0
1	21600000	22600000	0
1	21800000	22800000	0
1	22000000	23000000	2
1	22200000	23200000	2
1	22400000	23400000	2
1	22600000	23600000	2
1	22800000	23800000	2
1	23000000	24000000	0
1	23200000	24200000	0
1	23400000	24400000	0
1	23600000	24600000	0
1	23800000	24800000	0
1	24000000	25000000	0
1	24200000	25200000	0
1	24400000	25400000	0
1	24600000	25600000	0
1	24800000	25800000	0
1	25000000	26000000	0
1	25200000	26200000	0
1	25400000	26400000	0
1	25600000	26600000	0
1	25800000	26800000	0
1	26000000	27000000	0
1	26200000	27200000	0
1	26400000	27400000	0
1	26600000	27600000	0
1	26800000	27800000	0
1	27000000	28000000	0
1	27200000	28200000	0
1	27400000	28400000	0
1	27600000	28600000	0
1	27800000	28800000	0
1	28000000	29000000	0
1	28200000	29200000	0
1	28400000	29400000	0
1	28600000	29600000	0
1	28800000	29800000	0
1	29000000	30000000	0
1	29200000	30200000	0
1	29400000	30400000	0
1	29600000	30600000	0
1	29800000	30800000	0
1	30000000	31000000	0
1	30200000	31200000	0
1	30400000	31400000	0
1	30600000	31600000	0
1	30800000	31800000	0
1	31000000	32000000	0
1	31200000	32200000	0
1	31400000	32400000	0
1	31600000	32600000	0
1	31800000	32800000	0
1	32000000	33000000	0
1	32200000	33200000	0
1	32400000	33400000	0
1	32600000	33600000	0
1	32800000	33800000	0
1	33000000	34000000	0
1	33200000	34200000	0
1	33400000	34400000	0
1	33600000	34600000	0
1	33800000	34800000	0
1	34000000	35000000	0
1	34200000	35200000	0
1	34400000	35400000	0
1	34600000	35600000	0
1	34800000	35800000	0
1	35000000	36000000	0
1	35200000	36200000	0
1	35400000	36400000	0
1	35600000	36600000	0
1	35800000	36800000	0
1	36000000	37000000	0
1	36200000	37200000	0
1	36400000	37400000	0
1	36600000	37600000	0
1	36800000	37800000	0
1	37000000	38000000	0
1	37200000	38200000	0
1	37400000	38400000	1
1	37600000	38600000	1
1	37800000	38800000	1
1	38000000	39000000	1
1	38200000	39200000	1
1	38400000	39400000	0
1	38600000	39600000	0
1	38800000	39800000	0
1	39000000	40000000	0
1	39200000	40200000	0
1	39400000	40400000	0
1	39600000	40600000	0
1	39800000	40800000	0
1	40000000	41000000	0
1	40200000	41200000	0
1	40400000	41400000	0
1	40600000	41600000	0
1	40800000	41800000	0
1	41000000	42000000	0
1	41200000	42200000	2
1	41400000	42400000	3
1	41600000	42600000	3
1	41800000	42800000	3
1	42000000	43000000	3
1	42200000	43200000	2
1	42400000	43400000	1
1	42600000	43600000	1
1	42800000	43800000	1
1	43000000	44000000	1
1	43200000	44200000	2
1	43400000	44400000	2
1	43600000	44600000	2
1	43800000	44800000	2
1	44000000	45000000	2
1	44200000	45200000	1
1	44400000	45400000	1
1	44600000	45600000	1
1	44800000	45800000	1
1	45000000	46000000	1
1	45200000	46200000	1
1	45400000	46400000	1
1	45600000	46600000	1
1	45800000	46800000	1
1	46000000	47000000	1
1	46200000	47200000	0
1	46400000	47400000	0
1	46600000	47600000	0
1	46800000	47800000	0
1	47000000	48000000	0
1	47200000	48200000	0
1	47400000	48400000	0
1	47600000	48600000	0
1	47800000	48800000	0
1	48000000	49000000	0
1	48200000	49200000	0
1	48400000	49400000	0
1	48600000	49600000	0
1	48800000	49800000	0
1	49000000	50000000	0
1	49200000	50200000	0
1	49400000	50400000	0
1	49600000	50600000	0
1	49800000	50800000	0
1	50000000	51000000	0
1	50200000	51200000	0
1	50400000	51400000	0
1	50600000	51600000	0
1	50800000	51800000	0
1	51000000	52000000	0
1	51200000	52200000	0
1	51400000	52400000	0
1	51600000	52600000	0
1	51800000	52800000	1
1	52000000	53000000	2
1	52200000	53200000	3
1	52400000	53400000	3
1	52600000	53600000	3
1	52800000	53800000	2
1	53000000	54000000	1
1	53200000	54200000	0
1	53400000	54400000	5
1	53600000	54600000	5
1	53800000	54800000	5
1	54000000	55000000	5
1	54200000	55200000	5
1	54400000	55400000	0
1	54600000	55600000	0
1	54800000	55800000	0
1	55000000	56000000	0
1	55200000	56200000	0
1	55400000	56400000	0
1	55600000	56600000	0
1	55800000	56800000	1
1	56000000	57000000	3
1	56200000	57200000	4
1	56400000	57400000	4
1	56600000	57600000	4
1	56800000	57800000	3
1	57000000	58000000	1
1	57200000	58200000	2
1	57400000	58400000	2
1	57600000	58600000	2
1	57800000	58800000	2
1	58000000	59000000	3
1	58200000	59200000	1
1	58400000	59400000	1
1	58600000	59600000	1
1	58800000	59800000	1
1	59000000	60000000	0
1	59200000	60200000	0
1	59400000	60400000	0
1	59600000	60600000	0
1	59800000	60800000	0
1	60000000	61000000	0
1	60200000	61200000	0
1	60400000	61400000	0
1	60600000	61600000	0
1	60800000	61800000	0
1	61000000	62000000	0
1	61200000	62200000	0
1	61400000	62400000	0
1	61600000	62600000	0
1	61800000	62800000	0
1	62000000	63000000	0
1	62200000	63200000	0
1	62400000	63400000	0
1	62600000	63600000	0
1	62800000	63800000	0
1	63000000	64000000	2
1	63200000	64200000	2
1	63400000	64400000	2
1	63600000	64600000	3
1	63800000	64800000	3
1	64000000	65000000	2
1	64200000	65200000	2
1	64400000	65400000	3
1	64600000	65600000	2
1	64800000	65800000	2
1	65000000	66000000	1
1	65200000	66200000	3
1	65400000	66400000	3
1	65600000	66600000	3
1	65800000	66800000	3
1	66000000	67000000	4
1	66200000	67200000	2
1	66400000	67400000	1
1	66600000	67600000	1
1	66800000	67800000	1
1	67000000	68000000	1
1	67200000	68200000	2
1	67400000	68400000	2
1	67600000	68600000	2
1	67800000	68800000	2
1	68000000	69000000	1
1	68200000	69200000	1
1	68400000	69400000	2
1	68600000	69600000	2
1	68800000	69800000	2
1	69000000	70000000	2
1	69200000	70200000	2
1	69400000	70400000	1
1	69600000	70600000	3
1	69800000	70800000	6
1	70000000	71000000	7
1	70200000	71200000	6
1	70400000	71400000	7
1	70600000	71600000	8
1	70800000	71800000	5
1	71000000	72000000	4
1	71200000	72200000	4
1	71400000	72400000	3
1	71600000	72600000	0
1	71800000	72800000	0
1	72000000	73000000	0
1	72200000	73200000	0
1	72400000	73400000	0
1	72600000	73600000	0
1	72800000	73800000	0
1	73000000	74000000	1
1	73200000	74200000	1
1	73400000	74400000	1
1	73600000	74600000	1
1	73800000	74800000	1
1	74000000	75000000	0
1	74200000	75200000	0
1	74400000	75400000	0
1	74600000	75600000	0
1	74800000	75800000	0
1	75000000	76000000	1
1	75200000	76200000	1
1	75400000	76400000	1
1	75600000	76600000	1
1	75800000	76800000	2
1	76000000	77000000	1
1	76200000	77200000	1
1	76400000	77400000	3
1	76600000	77600000	3
1	76800000	77800000	2
1	77000000	78000000	2
1	77200000	78200000	2
1	77400000	78400000	0
1	77600000	78600000	0
1	77800000	78800000	0
1	78000000	79000000	0
1	78200000	79200000	0
1	78400000	79400000	0
1	78600000	79600000	0
1	78800000	79800000	0
1	79000000	80000000	0
1	79200000	80200000	0
1	79400000	80400000	0
1	79600000	80600000	2
1	79800000	80800000	2
1	80000000	81000000	2
1	80200000	81200000	2
1	80400000	81400000	4
1	80600000	81600000	2
1	80800000	81800000	7
1	81000000	82000000	7
1	81200000	82200000	7
1	81400000	82400000	5
1	81600000	82600000	5
1	81800000	82800000	0
1	82000000	83000000	3
1	82200000	83200000	4
1	82400000	83400000	4
1	82600000	83600000	4
1	82800000	83800000	7
1	83000000	84000000	4
1	83200000	84200000	3
1	83400000	84400000	3
1	83600000	84600000	3
1	83800000	84800000	0
1	84000000	85000000	0
1	84200000	85200000	0
1	84400000	85400000	0
1	84600000	85600000	0
1	84800000	85800000	0
1	85000000	86000000	0
1	85200000	86200000	0
1	85400000	86400000	0
1	85600000	86600000	0
1	85800000	86800000	0
1	86000000	87000000	0
1	86200000	87200000	0
1	86400000	87400000	0
1	86600000	87600000	1
1	86800000	87800000	1
1	87000000	88000000	1
1	87200000	88200000	1
1	87400000	88400000	1
1	87600000	88600000	0
1	87800000	88800000	0
1	88000000	89000000	0
1	88200000	89200000	0
1	88400000	89400000	0
1	88600000	89600000	0
1	88800000	89800000	0
1	89000000	90000000	0
1	89200000	90200000	0
1	89400000	90400000	0
1	89600000	90600000	0
1	89800000	90800000	0
1	90000000	91000000	0
1	90200000	91200000	0
1	90400000	91400000	0
1	90600000	91600000	1
1	90800000	91800000	1
1	91000000	92000000	1
1	91200000	92200000	1
1	91400000	92400000	1
1	91600000	92600000	0
1	91800000	92800000	0
1	92000000	93000000	0
1	92200000	93200000	0
1	92400000	93400000	0
1	92600000	93600000	0
1	92800000	93800000	0
1	93000000	94000000	0
1	93200000	94200000	0
1	93400000	94400000	0
1	93600000	94600000	0
1	93800000	94800000	0
1	94000000	95000000	0
1	94200000	95200000	1
1	94400000	95400000	1
1	94600000	95600000	1
1	94800000	95800000	1
1	95000000	96000000	2
1	95200000	96200000	1
1	95400000	96400000	1
1	95600000	96600000	1
1	95800000	96800000	1
1	96000000	97000000	0
1	96200000	97200000	1
1	96400000	97400000	2
1	96600000	97600000	2
1	96800000	97800000	2
1	97000000	98000000	2
1	97200000	98200000	1
1	97400000	98400000	1
1	97600000	98600000	1
1	97800000	98800000	1
1	98000000	99000000	1
1	98200000	99200000	1
1	98400000	99400000	0
1	98600000	99600000	0
1	98800000	99800000	0
1	99000000	100000000	0
1	99200000	100200000	0
1	99400000	100400000	0
1	99600000	100600000	0
1	99800000	100800000	0
1	100000000	101000000	0
1	100200000	101200000	0
1	100400000	101400000	0
1	100600000	101600000	0
1	100800000	101800000	0
1	101000000	102000000	0
1	101200000	102200000	0
1	101400000	102400000	0
1	101600000	102600000	0
1	101800000	102800000	0
1	102000000	103000000	0
1	102200000	103200000	0
1	102400000	103400000	0
1	102600000	103600000	0
1	102800000	103800000	0
1	103000000	104000000	0
1	103200000	104200000	0
1	103400000	104400000	0
1	103600000	104600000	0
1	103800000	104800000	0
1	104000000	105000000	0
1	104200000	105200000	0
1	104400000	105400000	0
1	104600000	105600000	0
1	104800000	105800000	0
1	105000000	106000000	0
1	105200000	106200000	0
1	105400000	106400000	0
1	105600000	106600000	0
1	105800000	106800000	0
1	106000000	107000000	0
1	106200000	107200000	0
1	106400000	107400000	0
1	106600000	107600000	0
1	106800000	107800000	0
1	107000000	108000000	0
1	107200000	108200000	0
1	107400000	108400000	0
1	107600000	108600000	0
1	107800000	108800000	0
1	108000000	109000000	1
1	108200000	109200000	1
1	108400000	109400000	1
1	108600000	109600000	1
1	108800000	109800000	1
1	109000000	110000000	0
1	109200000	110200000	0
1	109400000	110400000	0
1	109600000	110600000	0
1	109800000	110800000	0
1	110000000	111000000	0
1	110200000	111200000	0
1	110400000	111400000	0
1	110600000	111600000	0
1	110800000	111800000	1
1	111000000	112000000	1
1	111200000	112200000	2
1	111400000	112400000	2
1	111600000	112600000	3
1	111800000	112800000	2
1	112000000	113000000	2
1	112200000	113200000	1
1	112400000	113400000	6
1	112600000	113600000	5
1	112800000	113800000	5
1	113000000	114000000	5
1	113200000	114200000	5
1	113400000	114400000	0
1	113600000	114600000	0
1	113800000	114800000	0
1	114000000	115000000	0
1	114200000	115200000	0
1	114400000	115400000	1
1	114600000	115600000	1
1	114800000	115800000	1
1	115000000	116000000	1
1	115200000	116200000	1
1	115400000	116400000	0
1	115600000	116600000	0
1	115800000	116800000	2
1	116000000	117000000	4
1	116200000	117200000	4
1	116400000	117400000	4
1	116600000	117600000	4
1	116800000	117800000	3
1	117000000	118000000	1
1	117200000	118200000	1
1	117400000	118400000	3
1	117600000	118600000	3
1	117800000	118800000	2
1	118000000	119000000	10
1	118200000	119200000	11
1	118400000	119400000	9
1	118600000	119600000	9
1	118800000	119800000	9
1	119000000	120000000	1
1	119200000	120200000	0
1	119400000	120400000	0
1	119600000	120600000	0
1	119800000	120800000	0
1	120000000	121000000	0
1	120200000	121200000	0
1	120400000	121400000	0
1	120600000	121600000	0
1	120800000	121800000	0
1	121000000	122000000	0
1	121200000	122200000	0
1	121400000	122400000	0
1	121600000	122600000	0
1	121800000	122800000	0
1	122000000	123000000	0
1	122200000	123200000	0
1	122400000	123400000	0
1	122600000	123600000	0
1	122800000	123800000	0
1	123000000	124000000	0
1	123200000	124200000	0
1	123400000	124400000	0
1	123600000	124600000	0
1	123800000	124800000	0
1	124000000	125000000	1
1	124200000	125200000	1
1	124400000	125400000	1
1	124600000	125600000	1
1	124800000	125800000	1
1	125000000	126000000	0
1	125200000	126200000	0
1	125400000	126400000	0
1	125600000	126600000	1
1	125800000	126800000	1
1	126000000	127000000	1
1	126200000	127200000	1
1	126400000	127400000	1
1	126600000	127600000	0
1	126800000	127800000	0
1	127000000	128000000	0
1	127200000	128200000	0
1	127400000	128400000	0
1	127600000	128600000	0
1	127800000	128800000	0
1	128000000	129000000	0
1	128200000	129200000	0
1	128400000	129400000	0
1	128600000	129600000	0
1	128800000	129800000	0
1	129000000	130000000	0
1	129200000	130200000	0
1	129400000	130400000	0
1	129600000	130600000	2
1	129800000	130800000	3
1	130000000	131000000	3
1	130200000	131200000	3
1	130400000	131400000	3
1	130600000	131600000	1
1	130800000	131800000	0
1	131000000	132000000	0
1	131200000	132200000	3
1	131400000	132400000	3
1	131600000	132600000	3
1	131800000	132800000	3
1	132000000	133000000	3
1	132200000	133200000	0
1	132400000	133400000	0
1	132600000	133600000	0
1	132800000	133800000	0
1	133000000	134000000	0
1	133200000	134200000	0
1	133400000	134400000	0
1	133600000	134600000	0
1	133800000	134800000	0
1	134000000	135000000	1
1	134200000	135200000	2
1	134400000	135400000	2
1	134600000	135600000	3
1	134800000	135800000	6
1	135000000	136000000	5
1	135200000	136200000	4
1	135400000	136400000	4
1	135600000	136600000	3
1	135800000	136800000	0
1	136000000	137000000	0
1	136200000	137200000	6
1	136400000	137400000	6
1	136600000	137600000	6
1	136800000	137800000	6
1	137000000	138000000	6
1	137200000	138200000	0
1	137400000	138400000	0
1	137600000	138600000	0
1	137800000	138800000	0
1	138000000	139000000	0
1	138200000	139200000	1
1	138400000	139400000	2
1	138600000	139600000	2
1	138800000	139800000	2
1	139000000	140000000	2
1	139200000	140200000	2
1	139400000	140400000	1
1	139600000	140600000	1
1	139800000	140800000	1
1	140000000	141000000	1
1	140200000	141200000	0
1	140400000	141400000	0
1	140600000	141600000	0
1	140800000	141800000	4
1	141000000	142000000	4
1	141200000	142200000	5
1	141400000	142400000	6
1	141600000	142600000	10
1	141800000	142800000	8
1	142000000	143000000	8
1	142200000	143200000	8
1	142400000	143400000	8
1	142600000	143600000	4
1	142800000	143800000	2
1	143000000	144000000	5
1	143200000	144200000	6
1	143400000	144400000	6
1	143600000	144600000	10
1	143800000	144800000	10
1	144000000	145000000	7
1	144200000	145200000	5
1	144400000	145400000	6
1	144600000	145600000	2
1	144800000	145800000	8
1	145000000	146000000	9
1	145200000	146200000	12
1	145400000	146400000	11
1	145600000	146600000	11
1	145800000	146800000	7
1	146000000	147000000	7
1	146200000	147200000	4
1	146400000	147400000	3
1	146600000	147600000	3
1	146800000	147800000	1
1	147000000	148000000	0
1	147200000	148200000	0
1	147400000	148400000	0
1	147600000	148600000	6
1	147800000	148800000	6
1	148000000	149000000	6
1	148200000	149200000	9
1	148400000	149400000	16
1	148600000	149600000	11
1	148800000	149800000	11
1	149000000	150000000	11
1	149200000	150200000	8
1	149400000	150400000	1
1	149600000	150600000	0
1	149800000	150800000	0
1	150000000	151000000	0
1	150200000	151200000	0
1	150400000	151400000	0
1	150600000	151600000	1
1	150800000	151800000	7
1	151000000	152000000	7
1	151200000	152200000	7
1	151400000	152400000	7
1	151600000	152600000	11
1	151800000	152800000	7
1	152000000	153000000	7
1	152200000	153200000	7
1	152400000	153400000	8
1	152600000	153600000	4
1	152800000	153800000	3
1	153000000	154000000	3
1	153200000	154200000	4
1	153400000	154400000	3
1	153600000	154600000	2
1	153800000	154800000	1
1	154000000	155000000	1
1	154200000	155200000	0
1	154400000	155400000	0
1	154600000	155600000	0
1	154800000	155800000	0
1	155000000	156000000	0
1	155200000	156200000	0
1	155400000	156400000	0
1	155600000	156600000	0
1	155800000	156800000	0
1	156000000	157000000	0
1	156200000	157200000	0
1	156400000	157400000	0
1	156600000	157600000	1
1	156800000	157800000	1
1	157000000	158000000	2
1	157200000	158200000	2
1	157400000	158400000	2
1	157600000	158534110	1
1	157800000	158534110	1
1	158000000	158534110	0
1	158200000	158534110	0
1	158400000	158534110	0
2	0	1000000	3
2	200000	1200000	3
2	400000	1400000	3
2	600000	1600000	3
2	800000	1800000	3
2	1000000	2000000	1
2	1200000	2200000	1
2	1400000	2400000	1
2	1600000	2600000	0
2	1800000	2800000	0
2	2000000	3000000	0
2	2200000	3200000	0
2	2400000	3400000	0
2	2600000	3600000	0
2	2800000	3800000	0
2	3000000	4000000	0
2	3200000	4200000	0
2	3400000	4400000	1
2	3600000	4600000	1
2	3800000	4800000	2
2	4000000	5000000	4
2	4200000	5200000	7
2	4400000	5400000	8
2	4600000	5600000	8
2	4800000	5800000	7
2	5000000	6000000	9
2	5200000	6200000	6
2	5400000	6400000	4
2	5600000	6600000	4
2	5800000	6800000	6
2	6000000	7000000	6
2	6200000	7200000	6
2	6400000	7400000	8
2	6600000	7600000	8
2	6800000	7800000	6
2	7000000	8000000	2
2	7200000	8200000	2
2	7400000	8400000	0
2	7600000	8600000	0
2	7800000	8800000	0
2	8000000	9000000	0
2	8200000	9200000	0
2	8400000	9400000	0
2	8600000	9600000	0
2	8800000	9800000	0
2	9000000	10000000	0
2	9200000	10200000	0
2	9400000	10400000	0
2	9600000	10600000	0
2	9800000	10800000	1
2	10000000	11000000	1
2	10200000	11200000	1
2	10400000	11400000	1
2	10600000	11600000	1
2	10800000	11800000	0
2	11000000	12000000	0
2	11200000	12200000	0
2	11400000	12400000	0
2	11600000	12600000	0
2	11800000	12800000	0
2	12000000	13000000	0
2	12200000	13200000	0
2	12400000	13400000	0
2	12600000	13600000	0
2	12800000	13800000	1
2	13000000	14000000	3
2	13200000	14200000	3
2	13400000	14400000	3
2	13600000	14600000	3
2	13800000	14800000	2
2	14000000	15000000	1
2	14200000	15200000	1
2	14400000	15400000	1
2	14600000	15600000	1
2	14800000	15800000	1
2	15000000	16000000	0
2	15200000	16200000	0
2	15400000	16400000	0
2	15600000	16600000	0
2	15800000	16800000	0
2	16000000	17000000	0
2	16200000	17200000	0
2	16400000	17400000	0
2	16600000	17600000	0
2	16800000	17800000	1
2	17000000	18000000	1
2	17200000	18200000	2
2	17400000	18400000	2
2	17600000	18600000	2
2	17800000	18800000	2
2	18000000	19000000	2
2	18200000	19200000	1
2	18400000	19400000	2
2	18600000	19600000	2
2	18800000	19800000	2
2	19000000	20000000	2
2	19200000	20200000	2
2	19400000	20400000	1
2	19600000	20600000	1
2	19800000	20800000	1
2	20000000	21000000	1
2	20200000	21200000	1
2	20400000	21400000	1
2	20600000	21600000	1
2	20800000	21800000	0
2	21000000	22000000	0
2	21200000	22200000	0
2	21400000	22400000	4
2	21600000	22600000	4
2	21800000	22800000	4
2	22000000	23000000	4
2	22200000	23200000	4
2	22400000	23400000	0
2	22600000	23600000	0
2	22800000	23800000	0
2	23000000	24000000	0
2	23200000	24200000	1
2	23400000	24400000	1
2	23600000	24600000	2
2	23800000	24800000	2
2	24000000	25000000	4
2	24200000	25200000	4
2	24400000	25400000	4
2	24600000	25600000	3
2	24800000	25800000	5
2	25000000	26000000	3
2	25200000	26200000	2
2	25400000	26400000	2
2	25600000	26600000	2
2	25800000	26800000	0
2	26000000	27000000	4
2	26200000	27200000	5
2	26400000	27400000	5
2	26600000	27600000	5
2	26800000	27800000	5
2	27000000	28000000	1
2	27200000	28200000	0
2	27400000	28400000	0
2	27600000	28600000	0
2	27800000	28800000	0
2	28000000	29000000	1
2	28200000	29200000	2
2	28400000	29400000	2
2	28600000	29600000	2
2	28800000	29800000	2
2	29000000	30000000	1
2	29200000	30200000	0
2	29400000	30400000	9
2	29600000	30600000	9
2	29800000	30800000	10
2	30000000	31000000	10
2	30200000	31200000	11
2	30400000	31400000	2
2	30600000	31600000	4
2	30800000	31800000	3
2	31000000	32000000	3
2	31200000	32200000	2
2	31400000	32400000	2
2	31600000	32600000	0
2	31800000	32800000	0
2	32000000	33000000	0
2	32200000	33200000	0
2	32400000	33400000	0
2	32600000	33600000	0
2	32800000	33800000	0
2	33000000	34000000	0
2	33200000	34200000	1
2	33400000	34400000	1
2	33600000	34600000	1
2	33800000	34800000	1
2	34000000	35000000	1
2	34200000	35200000	0
2	34400000	35400000	0
2	34600000	35600000	0
2	34800000	35800000	0
2	35000000	36000000	0
2	35200000	36200000	1
2	35400000	36400000	1
2	35600000	36600000	2
2	35800000	36800000	2
2	36000000	37000000	2
2	36200000	37200000	1
2	36400000	37400000	1
2	36600000	37600000	0
2	36800000	37800000	0
2	37000000	38000000	0
2	37200000	38200000	0
2	37400000	38400000	0
2	37600000	38600000	0
2	37800000	38800000	0
2	38000000	39000000	1
2	38200000	39200000	2
2	38400000	39400000	2
2	38600000	39600000	2
2	38800000	39800000	3
2	39000000	40000000	2
2	39200000	40200000	1
2	39400000	40400000	1
2	39600000	40600000	1
2	39800000	40800000	0
2	40000000	41000000	0
2	40200000	41200000	0
2	40400000	41400000	0
2	40600000	41600000	0
2	40800000	41800000	0
2	41000000	42000000	0
2	41200000	42200000	0
2	41400000	42400000	0
2	41600000	42600000	0
2	41800000	42800000	0
2	42000000	43000000	0
2	42200000	43200000	0
2	42400000	43400000	0
2	42600000	43600000	0
2	42800000	43800000	0
2	43000000	44000000	0
2	43200000	44200000	0
2	43400000	44400000	2
2	43600000	44600000	3
2	43800000	44800000	3
2	44000000	45000000	5
2	44200000	45200000	5
2	44400000	45400000	3
2	44600000	45600000	2
2	44800000	45800000	2
2	45000000	46000000	0
2	45200000	46200000	0
2	45400000	46400000	0
2	45600000	46600000	0
2	45800000	46800000	0
2	46000000	47000000	0
2	46200000	47200000	0
2	46400000	47400000	0
2	46600000	47600000	1
2	46800000	47800000	1
2	47000000	48000000	1
2	47200000	48200000	1
2	47400000	48400000	1
2	47600000	48600000	0
2	47800000	48800000	0
2	48000000	49000000	0
2	48200000	49200000	0
2	48400000	49400000	0
2	48600000	49600000	0
2	48800000	49800000	0
2	49000000	50000000	0
2	49200000	50200000	0
2	49400000	50400000	0
2	49600000	50600000	0
2	49800000	50800000	0
2	50000000	51000000	0
2	50200000	51200000	0
2	50400000	51400000	0
2	50600000	51600000	0
2	50800000	51800000	0
2	51000000	52000000	0
2	51200000	52200000	0
2	51400000	52400000	0
2	51600000	52600000	0
2	51800000	52800000	0
2	52000000	53000000	0
2	52200000	53200000	0
2	52400000	53400000	0
2	52600000	53600000	0
2	52800000	53800000	0
2	53000000	54000000	0
2	53200000	54200000	0
2	53400000	54400000	0
2	53600000	54600000	0
2	53800000	54800000	0
2	54000000	55000000	0
2	54200000	55200000	0
2	54400000	55400000	0
2	54600000	55600000	0
2	54800000	55800000	0
2	55000000	56000000	1
2	55200000	56200000	1
2	55400000	56400000	1
2	55600000	56600000	2
2	55800000	56800000	2
2	56000000	57000000	1
2	56200000	57200000	1
2	56400000	57400000	1
2	56600000	57600000	0
2	56800000	57800000	0
2	57000000	58000000	0
2	57200000	58200000	0
2	57400000	58400000	0
2	57600000	58600000	0
2	57800000	58800000	0
2	58000000	59000000	0
2	58200000	59200000	0
2	58400000	59400000	0
2	58600000	59600000	0
2	58800000	59800000	0
2	59000000	60000000	0
2	59200000	60200000	0
2	59400000	60400000	0
2	59600000	60600000	0
2	59800000	60800000	0
2	60000000	61000000	0
2	60200000	61200000	0
2	60400000	61400000	0
2	60600000	61600000	6
2	60800000	61800000	6
2	61000000	62000000	6
2	61200000	62200000	7
2	61400000	62400000	8
2	61600000	62600000	2
2	61800000	62800000	2
2	62000000	63000000	2
2	62200000	63200000	1
2	62400000	63400000	0
2	62600000	63600000	0
2	62800000	63800000	0
2	63000000	64000000	0
2	63200000	64200000	0
2	63400000	64400000	0
2	63600000	64600000	0
2	63800000	64800000	0
2	64000000	65000000	0
2	64200000	65200000	1
2	64400000	65400000	1
2	64600000	65600000	1
2	64800000	65800000	1
2	65000000	66000000	1
2	65200000	66200000	0
2	65400000	66400000	0
2	65600000	66600000	0
2	65800000	66800000	0
2	66000000	67000000	0
2	66200000	67200000	0
2	66400000	67400000	0
2	66600000	67600000	0
2	66800000	67800000	0
2	67000000	68000000	0
2	67200000	68200000	0
2	67400000	68400000	0
2	67600000	68600000	0
2	67800000	68800000	0
2	68000000	69000000	0
2	68200000	69200000	0
2	68400000	69400000	0
2	68600000	69600000	0
2	68800000	69800000	0
2	69000000	70000000	0
2	69200000	70200000	0
2	69400000	70400000	0
2	69600000	70600000	0
2	69800000	70800000	0
2	70000000	71000000	0
2	70200000	71200000	0
2	70400000	71400000	2
2	70600000	71600000	3
2	70800000	71800000	3
2	71000000	72000000	3
2	71200000	72200000	3
2	71400000	72400000	1
2	71600000	72600000	0
2	71800000	72800000	0
2	72000000	73000000	0
2	72200000	73200000	0
2	72400000	73400000	0
2	72600000	73600000	0
2	72800000	73800000	0
2	73000000	74000000	0
2	73200000	74200000	0
2	73400000	74400000	0
2	73600000	74600000	0
2	73800000	74800000	0
2	74000000	75000000	0
2	74200000	75200000	0
2	74400000	75400000	0
2	74600000	75600000	0
2	74800000	75800000	0
2	75000000	76000000	0
2	75200000	76200000	0
2	75400000	76400000	0
2	75600000	76600000	0
2	75800000	76800000	0
2	76000000	77000000	0
2	76200000	77200000	0
2	76400000	77400000	0
2	76600000	77600000	0
2	76800000	77800000	0
2	77000000	78000000	0
2	77200000	78200000	0
2	77400000	78400000	0
2	77600000	78600000	0
2	77800000	78800000	0
2	78000000	79000000	0
2	78200000	79200000	0
2	78400000	79400000	0
2	78600000	79600000	1
2	78800000	79800000	1
2	79000000	80000000	1
2	79200000	80200000	1
2	79400000	80400000	1
2	79600000	80600000	1
2	79800000	80800000	1
2	80000000	81000000	1
2	80200000	81200000	1
2	80400000	81400000	1
2	80600000	81600000	0
2	80800000	81800000	0
2	81000000	82000000	0
2	81200000	82200000	0
2	81400000	82400000	0
2	81600000	82600000	0
2	81800000	82800000	0
2	82000000	83000000	0
2	82200000	83200000	0
2	82400000	83400000	0
2	82600000	83600000	0
2	82800000	83800000	0
2	83000000	84000000	0
2	83200000	84200000	0
2	83400000	84400000	0
2	83600000	84600000	1
2	83800000	84800000	1
2	84000000	85000000	1
2	84200000	85200000	1
2	84400000	85400000	2
2	84600000	85600000	4
2	84800000	85800000	4
2	85000000	86000000	4
2	85200000	86200000	5
2	85400000	86400000	4
2	85600000	86600000	1
2	85800000	86800000	2
2	86000000	87000000	2
2	86200000	87200000	1
2	86400000	87400000	1
2	86600000	87600000	1
2	86800000	87800000	0
2	87000000	88000000	0
2	87200000	88200000	0
2	87400000	88400000	0
2	87600000	88600000	0
2	87800000	88800000	0
2	88000000	89000000	0
2	88200000	89200000	2
2	88400000	89400000	2
2	88600000	89600000	2
2	88800000	89800000	2
2	89000000	90000000	4
2	89200000	90200000	6
2	89400000	90400000	8
2	89600000	90600000	8
2	89800000	90800000	11
2	90000000	91000000	9
2	90200000	91200000	5
2	90400000	91400000	4
2	90600000	91600000	4
2	90800000	91800000	1
2	91000000	92000000	1
2	91200000	92200000	1
2	91400000	92400000	0
2	91600000	92600000	0
2	91800000	92800000	0
2	92000000	93000000	0
2	92200000	93200000	0
2	92400000	93400000	0
2	92600000	93600000	1
2	92800000	93800000	1
2	93000000	94000000	1
2	93200000	94200000	1
2	93400000	94400000	2
2	93600000	94600000	1
2	93800000	94800000	2
2	94000000	95000000	2
2	94200000	95200000	2
2	94400000	95400000	1
2	94600000	95600000	1
2	94800000	95800000	0
2	95000000	96000000	0
2	95200000	96200000	1
2	95400000	96400000	3
2	95600000	96600000	12
2	95800000	96800000	12
2	96000000	97000000	12
2	96200000	97200000	11
2	96400000	97400000	9
2	96600000	97600000	1
2	96800000	97800000	3
2	97000000	98000000	3
2	97200000	98200000	6
2	97400000	98400000	6
2	97600000	98600000	6
2	97800000	98800000	4
2	98000000	99000000	4
2	98200000	99200000	1
2	98400000	99400000	1
2	98600000	99600000	0
2	98800000	99800000	0
2	99000000	100000000	1
2	99200000	100200000	1
2	99400000	100400000	1
2	99600000	100600000	1
2	99800000	100800000	1
2	100000000	101000000	0
2	100200000	101200000	0
2	100400000	101400000	0
2	100600000	101600000	0
2	100800000	101800000	0
2	101000000	102000000	0
2	101200000	102200000	0
2	101400000	102400000	0
2	101600000	102600000	0
2	101800000	102800000	0
2	102000000	103000000	0
2	102200000	103200000	0
2	102400000	103400000	2
2	102600000	103600000	3
2	102800000	103800000	3
2	103000000	104000000	3
2	103200000	104200000	7
2	103400000	104400000	5
2	103600000	104600000	4
2	103800000	104800000	4
2	104000000	105000000	4
2	104200000	105200000	0
2	104400000	105400000	0
2	104600000	105600000	0
2	104800000	105800000	0
2	105000000	106000000	1
2	105200000	106200000	2
2	105400000	106400000	9
2	105600000	106600000	9
2	105800000	106800000	10
2	106000000	107000000	9
2	106200000	107200000	10
2	106400000	107400000	4
2	106600000	107600000	13
2	106800000	107800000	12
2	107000000	108000000	12
2	107200000	108200000	10
2	107400000	108400000	9
2	107600000	108600000	0
2	107800000	108800000	0
2	108000000	109000000	0
2	108200000	109200000	0
2	108400000	109400000	0
2	108600000	109600000	0
2	108800000	109800000	0
2	109000000	110000000	0
2	109200000	110200000	0
2	109400000	110400000	0
2	109600000	110600000	0
2	109800000	110800000	0
2	110000000	111000000	0
2	110200000	111200000	0
2	110400000	111400000	0
2	110600000	111600000	0
2	110800000	111800000	0
2	111000000	112000000	0
2	111200000	112200000	2
2	111400000	112400000	2
2	111600000	112600000	2
2	111800000	112800000	2
2	112000000	113000000	2
2	112200000	113200000	0
2	112400000	113400000	0
2	112600000	113600000	0
2	112800000	113800000	1
2	113000000	114000000	1
2	113200000	114200000	1
2	113400000	114400000	1
2	113600000	114600000	1
2	113800000	114800000	0
2	114000000	115000000	0
2	114200000	115200000	0
2	114400000	115400000	0
2	114600000	115600000	4
2	114800000	115800000	4
2	115000000	116000000	4
2	115200000	116200000	5
2	115400000	116400000	5
2	115600000	116600000	1
2	115800000	116800000	1
2	116000000	117000000	1
2	116200000	117200000	0
2	116400000	117400000	0
2	116600000	117600000	0
2	116800000	117800000	0
2	117000000	118000000	1
2	117200000	118200000	3
2	117400000	118400000	4
2	117600000	118600000	4
2	117800000	118800000	4
2	118000000	119000000	4
2	118200000	119200000	3
2	118400000	119400000	3
2	118600000	119600000	3
2	118800000	119800000	3
2	119000000	120000000	2
2	119200000	120200000	4
2	119400000	120400000	3
2	119600000	120600000	3
2	119800000	120800000	3
2	120000000	121000000	5
2	120200000	121200000	6
2	120400000	121400000	8
2	120600000	121600000	8
2	120800000	121800000	8
2	121000000	122000000	11
2	121200000	122200000	14
2	121400000	122400000	12
2	121600000	122600000	12
2	121800000	122800000	12
2	122000000	123000000	7
2	122200000	123200000	0
2	122400000	123400000	0
2	122600000	123600000	0
2	122800000	123800000	0
2	123000000	124000000	0
2	123200000	124200000	1
2	123400000	124400000	2
2	123600000	124600000	2
2	123800000	124800000	2
2	124000000	125000000	2
2	124200000	125200000	2
2	124400000	125400000	1
2	124600000	125600000	1
2	124800000	125800000	1
2	125000000	126000000	1
2	125200000	126200000	0
2	125400000	126400000	1
2	125600000	126600000	1
2	125800000	126800000	2
2	126000000	127000000	5
2	126200000	127200000	7
2	126400000	127400000	6
2	126600000	127600000	6
2	126800000	127800000	6
2	127000000	128000000	3
2	127200000	128200000	1
2	127400000	128400000	1
2	127600000	128600000	1
2	127800000	128800000	1
2	128000000	129000000	2
2	128200000	129200000	2
2	128400000	129400000	3
2	128600000	129600000	4
2	128800000	129800000	3
2	129000000	130000000	2
2	129200000	130200000	5
2	129400000	130400000	6
2	129600000	130600000	5
2	129800000	130800000	5
2	130000000	131000000	6
2	130200000	131200000	4
2	130400000	131400000	2
2	130600000	131600000	2
2	130800000	131800000	2
2	131000000	132000000	3
2	131200000	132200000	3
2	131400000	132400000	4
2	131600000	132600000	5
2	131800000	132800000	14
2	132000000	133000000	15
2	132200000	133200000	14
2	132400000	133400000	14
2	132600000	133600000	13
2	132800000	133800000	5
2	133000000	134000000	2
2	133200000	134200000	2
2	133400000	134400000	1
2	133600000	134600000	1
2	133800000	134800000	0
2	134000000	135000000	0
2	134200000	135200000	1
2	134400000	135400000	3
2	134600000	135600000	3
2	134800000	135800000	4
2	135000000	136000000	6
2	135200000	136200000	5
2	135400000	136231102	3
2	135600000	136231102	3
2	135800000	136231102	2
2	136000000	136231102	0
2	136200000	136231102	0
3	0	1000000	1
3	200000	1200000	1
3	400000	1400000	2
3	600000	1600000	2
3	800000	1800000	4
3	1000000	2000000	5
3	1200000	2200000	5
3	1400000	2400000	5
3	1600000	2600000	6
3	1800000	2800000	4
3	2000000	3000000	2
3	2200000	3200000	2
3	2400000	3400000	1
3	2600000	3600000	0
3	2800000	3800000	0
3	3000000	4000000	0
3	3200000	4200000	0
3	3400000	4400000	0
3	3600000	4600000	0
3	3800000	4800000	0
3	4000000	5000000	0
3	4200000	5200000	0
3	4400000	5400000	0
3	4600000	5600000	1
3	4800000	5800000	1
3	5000000	6000000	1
3	5200000	6200000	1
3	5400000	6400000	1
3	5600000	6600000	0
3	5800000	6800000	1
3	6000000	7000000	1
3	6200000	7200000	5
3	6400000	7400000	5
3	6600000	7600000	5
3	6800000	7800000	4
3	7000000	8000000	8
3	7200000	8200000	5
3	7400000	8400000	5
3	7600000	8600000	8
3	7800000	8800000	15
3	8000000	9000000	11
3	8200000	9200000	10
3	8400000	9400000	10
3	8600000	9600000	7
3	8800000	9800000	2
3	9000000	10000000	3
3	9200000	10200000	3
3	9400000	10400000	3
3	9600000	10600000	3
3	9800000	10800000	1
3	10000000	11000000	0
3	10200000	11200000	4
3	10400000	11400000	4
3	10600000	11600000	4
3	10800000	11800000	11
3	11000000	12000000	14
3	11200000	12200000	10
3	11400000	12400000	10
3	11600000	12600000	14
3	11800000	12800000	7
3	12000000	13000000	4
3	12200000	13200000	4
3	12400000	13400000	4
3	12600000	13600000	0
3	12800000	13800000	6
3	13000000	14000000	6
3	13200000	14200000	8
3	13400000	14400000	19
3	13600000	14600000	20
3	13800000	14800000	15
3	14000000	15000000	18
3	14200000	15200000	18
3	14400000	15400000	8
3	14600000	15600000	17
3	14800000	15800000	16
3	15000000	16000000	13
3	15200000	16200000	11
3	15400000	16400000	10
3	15600000	16600000	0
3	15800000	16800000	1
3	16000000	17000000	1
3	16200000	17200000	1
3	16400000	17400000	1
3	16600000	17600000	1
3	16800000	17800000	0
3	17000000	18000000	0
3	17200000	18200000	0
3	17400000	18400000	0
3	17600000	18600000	1
3	17800000	18800000	1
3	18000000	19000000	1
3	18200000	19200000	2
3	18400000	19400000	6
3	18600000	19600000	5
3	18800000	19800000	6
3	19000000	20000000	6
3	19200000	20200000	5
3	19400000	20400000	1
3	19600000	20600000	1
3	19800000	20800000	2
3	20000000	21000000	2
3	20200000	21200000	2
3	20400000	21400000	2
3	20600000	21600000	3
3	20800000	21800000	2
3	21000000	22000000	2
3	21200000	22200000	2
3	21400000	22400000	2
3	21600000	22600000	1
3	21800000	22800000	1
3	22000000	23000000	1
3	22200000	23200000	1
3	22400000	23400000	1
3	22600000	23600000	2
3	22800000	23800000	1
3	23000000	24000000	1
3	23200000	24200000	1
3	23400000	24400000	1
3	23600000	24600000	0
3	23800000	24800000	0
3	24000000	25000000	0
3	24200000	25200000	0
3	24400000	25400000	0
3	24600000	25600000	0
3	24800000	25800000	0
3	25000000	26000000	0
3	25200000	26200000	3
3	25400000	26400000	6
3	25600000	26600000	7
3	25800000	26800000	8
3	26000000	27000000	10
3	26200000	27200000	7
3	26400000	27400000	4
3	26600000	27600000	4
3	26800000	27800000	3
3	27000000	28000000	1
3	27200000	28200000	1
3	27400000	28400000	1
3	27600000	28600000	3
3	27800000	28800000	3
3	28000000	29000000	3
3	28200000	29200000	3
3	28400000	29400000	3
3	28600000	29600000	0
3	28800000	29800000	0
3	29000000	30000000	0
3	29200000	30200000	0
3	29400000	30400000	0
3	29600000	30600000	0
3	29800000	30800000	0
3	30000000	31000000	0
3	30200000	31200000	0
3	30400000	31400000	0
3	30600000	31600000	0
3	30800000	31800000	0
3	31000000	32000000	10
3	31200000	32200000	14
3	31400000	32400000	14
3	31600000	32600000	14
3	31800000	32800000	14
3	32000000	33000000	4
3	32200000	33200000	0
3	32400000	33400000	0
3	32600000	33600000	0
3	32800000	33800000	1
3	33000000	34000000	1
3	33200000	34200000	2
3	33400000	34400000	2
3	33600000	34600000	2
3	33800000	34800000	1
3	34000000	35000000	1
3	34200000	35200000	1
3	34400000	35400000	1
3	34600000	35600000	1
3	34800000	35800000	1
3	35000000	36000000	1
3	35200000	36200000	0
3	35400000	36400000	0
3	35600000	36600000	0
3	35800000	36800000	0
3	36000000	37000000	0
3	36200000	37200000	0
3	36400000	37400000	0
3	36600000	37600000	0
3	36800000	37800000	0
3	37000000	38000000	0
3	37200000	38200000	0
3	37400000	38400000	0
3	37600000	38600000	0
3	37800000	38800000	0
3	38000000	39000000	0
3	38200000	39200000	0
3	38400000	39400000	0
3	38600000	39600000	0
3	38800000	39800000	0
3	39000000	40000000	0
3	39200000	40200000	0
3	39400000	40400000	0
3	39600000	40600000	0
3	39800000	40800000	0
3	40000000	41000000	0
3	40200000	41200000	0
3	40400000	41400000	0
3	40600000	41600000	0
3	40800000	41800000	0
3	41000000	42000000	0
3	41200000	42200000	0
3	41400000	42400000	0
3	41600000	42600000	3
3	41800000	42800000	3
3	42000000	43000000	3
3	42200000	43200000	5
3	42400000	43400000	8
3	42600000	43600000	5
3	42800000	43800000	5
3	43000000	44000000	5
3	43200000	44200000	3
3	43400000	44400000	1
3	43600000	44600000	1
3	43800000	44800000	1
3	44000000	45000000	1
3	44200000	45200000	1
3	44400000	45400000	0
3	44600000	45600000	0
3	44800000	45800000	1
3	45000000	46000000	1
3	45200000	46200000	1
3	45400000	46400000	1
3	45600000	46600000	1
3	45800000	46800000	0
3	46000000	47000000	0
3	46200000	47200000	0
3	46400000	47400000	0
3	46600000	47600000	0
3	46800000	47800000	0
3	47000000	48000000	0
3	47200000	48200000	0
3	47400000	48400000	0
3	47600000	48600000	0
3	47800000	48800000	0
3	48000000	49000000	0
3	48200000	49200000	0
3	48400000	49400000	0
3	48600000	49600000	1
3	48800000	49800000	2
3	49000000	50000000	2
3	49200000	50200000	2
3	49400000	50400000	3
3	49600000	50600000	2
3	49800000	50800000	1
3	50000000	51000000	1
3	50200000	51200000	1
3	50400000	51400000	1
3	50600000	51600000	1
3	50800000	51800000	1
3	51000000	52000000	1
3	51200000	52200000	1
3	51400000	52400000	0
3	51600000	52600000	0
3	51800000	52800000	0
3	52000000	53000000	0
3	52200000	53200000	0
3	52400000	53400000	0
3	52600000	53600000	0
3	52800000	53800000	1
3	53000000	54000000	2
3	53200000	54200000	3
3	53400000	54400000	4
3	53600000	54600000	8
3	53800000	54800000	8
3	54000000	55000000	10
3	54200000	55200000	9
3	54400000	55400000	8
3	54600000	55600000	4
3	54800000	55800000	3
3	55000000	56000000	0
3	55200000	56200000	0
3	55400000	56400000	0
3	55600000	56600000	0
3	55800000	56800000	0
3	56000000	57000000	0
3	56200000	57200000	0
3	56400000	57400000	0
3	56600000	57600000	0
3	56800000	57800000	0
3	57000000	58000000	0
3	57200000	58200000	0
3	57400000	58400000	0
3	57600000	58600000	1
3	57800000	58800000	1
3	58000000	59000000	1
3	58200000	59200000	2
3	58400000	59400000	2
3	58600000	59600000	1
3	58800000	59800000	2
3	59000000	60000000	4
3	59200000	60200000	4
3	59400000	60400000	5
3	59600000	60600000	5
3	59800000	60800000	4
3	60000000	61000000	2
3	60200000	61200000	1
3	60400000	61400000	0
3	60600000	61600000	0
3	60800000	61800000	0
3	61000000	62000000	0
3	61200000	62200000	0
3	61400000	62400000	0
3	61600000	62600000	0
3	61800000	62800000	0
3	62000000	63000000	0
3	62200000	63200000	0
3	62400000	63400000	0
3	62600000	63600000	0
3	62800000	63800000	0
3	63000000	64000000	0
3	63200000	64200000	0
3	63400000	64400000	0
3	63600000	64600000	0
3	63800000	64800000	0
3	64000000	65000000	0
3	64200000	65200000	0
3	64400000	65400000	0
3	64600000	65600000	0
3	64800000	65800000	0
3	65000000	66000000	0
3	65200000	66200000	0
3	65400000	66400000	0
3	65600000	66600000	0
3	65800000	66800000	1
3	66000000	67000000	2
3	66200000	67200000	2
3	66400000	67400000	2
3	66600000	67600000	2
3	66800000	67800000	1
3	67000000	68000000	0
3	67200000	68200000	0
3	67400000	68400000	0
3	67600000	68600000	0
3	67800000	68800000	0
3	68000000	69000000	0
3	68200000	69200000	0
3	68400000	69400000	0
3	68600000	69600000	0
3	68800000	69800000	0
3	69000000	70000000	0
3	69200000	70200000	1
3	69400000	70400000	2
3	69600000	70600000	2
3	69800000	70800000	2
3	70000000	71000000	2
3	70200000	71200000	1
3	70400000	71400000	0
3	70600000	71600000	0
3	70800000	71800000	0
3	71000000	72000000	0
3	71200000	72200000	0
3	71400000	72400000	0
3	71600000	72600000	0
3	71800000	72800000	0
3	72000000	73000000	0
3	72200000	73200000	0
3	72400000	73400000	0
3	72600000	73600000	0
3	72800000	73800000	0
3	73000000	74000000	0
3	73200000	74200000	0
3	73400000	74400000	0
3	73600000	74600000	0
3	73800000	74800000	0
3	74000000	75000000	0
3	74200000	75200000	0
3	74400000	75400000	0
3	74600000	75600000	0
3	74800000	75800000	0
3	75000000	76000000	0
3	75200000	76200000	0
3	75400000	76400000	0
3	75600000	76600000	0
3	75800000	76800000	0
3	76000000	77000000	0
3	76200000	77200000	0
3	76400000	77400000	0
3	76600000	77600000	0
3	76800000	77800000	1
3	77000000	78000000	1
3	77200000	78200000	1
3	77400000	78400000	1
3	77600000	78600000	1
3	77800000	78800000	0
3	78000000	79000000	0
3	78200000	79200000	0
3	78400000	79400000	0
3	78600000	79600000	0
3	78800000	79800000	0
3	79000000	80000000	2
3	79200000	80200000	2
3	79400000	80400000	2
3	79600000	80600000	2
3	79800000	80800000	2
3	80000000	81000000	0
3	80200000	81200000	0
3	80400000	81400000	0
3	80600000	81600000	0
3	80800000	81800000	0
3	81000000	82000000	0
3	81200000	82200000	0
3	81400000	82400000	0
3	81600000	82600000	0
3	81800000	82800000	0
3	82000000	83000000	0
3	82200000	83200000	1
3	82400000	83400000	1
3	82600000	83600000	1
3	82800000	83800000	2
3	83000000	84000000	2
3	83200000	84200000	1
3	83400000	84400000	1
3	83600000	84600000	1
3	83800000	84800000	0
3	84000000	85000000	0
3	84200000	85200000	0
3	84400000	85400000	0
3	84600000	85600000	0
3	84800000	85800000	1
3	85000000	86000000	1
3	85200000	86200000	1
3	85400000	86400000	1
3	85600000	86600000	1
3	85800000	86800000	0
3	86000000	87000000	0
3	86200000	87200000	0
3	86400000	87400000	0
3	86600000	87600000	0
3	86800000	87800000	0
3	87000000	88000000	0
3	87200000	88200000	0
3	87400000	88400000	0
3	87600000	88600000	0
3	87800000	88800000	0
3	88000000	89000000	0
3	88200000	89200000	1
3	88400000	89400000	4
3	88600000	89600000	4
3	88800000	89800000	5
3	89000000	90000000	5
3	89200000	90200000	4
3	89400000	90400000	1
3	89600000	90600000	1
3	89800000	90800000	0
3	90000000	91000000	0
3	90200000	91200000	1
3	90400000	91400000	2
3	90600000	91600000	2
3	90800000	91800000	2
3	91000000	92000000	3
3	91200000	92200000	3
3	91400000	92400000	3
3	91600000	92600000	4
3	91800000	92800000	5
3	92000000	93000000	4
3	92200000	93200000	3
3	92400000	93400000	2
3	92600000	93600000	1
3	92800000	93800000	1
3	93000000	94000000	1
3	93200000	94200000	1
3	93400000	94400000	1
3	93600000	94600000	2
3	93800000	94800000	1
3	94000000	95000000	2
3	94200000	95200000	2
3	94400000	95400000	2
3	94600000	95600000	1
3	94800000	95800000	1
3	95000000	96000000	3
3	95200000	96200000	3
3	95400000	96400000	3
3	95600000	96600000	3
3	95800000	96800000	3
3	96000000	97000000	0
3	96200000	97200000	0
3	96400000	97400000	2
3	96600000	97600000	2
3	96800000	97800000	4
3	97000000	98000000	8
3	97200000	98200000	10
3	97400000	98400000	8
3	97600000	98600000	8
3	97800000	98800000	6
3	98000000	99000000	2
3	98200000	99200000	5
3	98400000	99400000	10
3	98600000	99600000	11
3	98800000	99800000	13
3	99000000	100000000	19
3	99200000	100200000	14
3	99400000	100400000	9
3	99600000	100600000	8
3	99800000	100800000	6
3	100000000	101000000	0
3	100200000	101200000	0
3	100400000	101400000	1
3	100600000	101600000	1
3	100800000	101800000	1
3	101000000	102000000	1
3	101200000	102200000	2
3	101400000	102400000	2
3	101600000	102600000	4
3	101800000	102800000	6
3	102000000	103000000	6
3	102200000	103200000	5
3	102400000	103400000	4
3	102600000	103600000	2
3	102800000	103800000	0
3	103000000	104000000	0
3	103200000	104200000	0
3	103400000	104400000	0
3	103600000	104600000	0
3	103800000	104800000	0
3	104000000	105000000	0
3	104200000	105200000	0
[truncated: 11,164 more rows]

## Sheet: S4
Investigation of genetic markers for intramuscular fat in the hybrid Wagyu cattle with bulked segregant analysis Yun Zhu1+, Liyun Han2+, Peng Li1, Xiaolong Kang1, Xingang Dan1, Yun Ma1 and Yuangang Shi*1 1.School of Agriculture, Ningxia University, Helan Mountain West Road 489, 750021,Yinchuan, Ningxia Hui Autonomous Region, China . real5949@qq.com 2. Ningxia Agricultural Reclamation Helanshan Da…
S4. TPM of gene with AFD SNPs on chromosome 23.
GeneID	SRS823780	SRS823805	SRS2990516	SRS369783	ERS4084926	ERS4084939	ERS1460833	ERS1460834	ERS4084910	ERS4084911	SRS3539829	SRS3539830	SRS3539831	SRS3539832	SRS3539833	SRS3539834	SRS3539835	SRS3539836	SRS3539837	SRS3539838	SRS3539839	SRS3539840	SRS3539841	SRS3539842	SRS3539843	SRS3539844	SRS3539845	SRS3539846	SRS3539847	SRS3744994	SRS3745001	SRS3745014	SRS3745021	SRS3745033	SRS3745048	SRS3745049	SRS4144369	SRS4144370	SRS4144371	SRS4620797	SRS4620798	SRS4620799	SRS4620800	SRS4620801	SRS4620802	SRS857203	ERS4084932	ERS4084959	SRS4394622
ENSBTAG00000001443	2.769	0.129	0.051	0	5.339	0.293	0.037	0.082	0	0.02	0	0	0	0	0	0	0	0	0	0	0	0	0	0	0	0	0	0	0	0.055	0	0	0	0.486	0	0.056	0.004	0.005	0	0.019	0.005	0.006	0	0	0.012	0	0.014	14.046	0.066
ENSBTAG00000001476	12.126	2.814	15.778	1.232	3.828	3.852	0.942	1.75	3.33	3.025	2.532	5.779	4.217	10.812	8.175	2.839	1.124	5.227	284.203	0.538	10.875	1.646	6.78	7.386	4.028	7.098	5.953	15.442	1.967	3.992	3.195	1.24	5.358	2.67	2.375	21.363	0.758	1.642	1.159	1.479	1.438	1.228	1.041	14.51	1.276	9.893	3.647	5.033	6.094
ENSBTAG00000003250	0	0	0	0	0.066	0	0	0.051	0	0.091	0	0	0	0	0	0	0	0	0	0	0	0	0	0	0	0	0	0	0	0.012	0	0	0	0	0	0	0	0	0.007	0.032	0.007	0	0	0.015	0.007	0	0.461	0	0.044
ENSBTAG00000005146	9.703	21.084	9.375	12.75	12.173	4.055	2.037	1.893	2.869	7.543	16.223	1.733	6.393	22.744	9.369	9.556	3.389	6.937	11.615	10.546	2.3	6.002	5.445	1.927	12.595	6.565	1.63	17.264	1.868	1.718	5.216	10.992	14.705	2.237	1.165	5.1	0.458	0.697	0.679	0.104	1.152	0.058	0.082	0.262	1.06	1.11	13.879	6.89	7.842
ENSBTAG00000006864	207.242	158.846	0.053	1.31	24.891	8.189	2.325	2.742	2.108	9.683	0.637	0.144	0.298	0.572	1.278	0.296	0.027	0.294	26.823	0.482	0.583	0.117	0.694	0.378	0.57	0.198	0.502	0.204	0.623	3.616	0.85	1.397	1.686	1.142	1.199	0.526	1.614	3.388	0.748	0.386	0.409	0.237	0.527	0.443	0.463	0.724	40.186	5.459	5.722
ENSBTAG00000007075	23.321	36.252	23.114	26.812	13.551	41.437	4.824	5.605	29.176	9.489	5.74	7.837	3.393	9.759	1.657	6.697	7.871	2.7	13.821	4.857	11.174	9.159	4.263	1.411	12.434	13.579	1.575	10.951	8.019	5.144	4.627	7.015	11.517	6.466	4.606	8.22	2.465	5.332	3.629	0.569	0.602	0.463	1.754	1.518	0.949	1.19	14.493	51.177	15.993
ENSBTAG00000007618	0	0	0	0	0	0	0	0	0	0	0	0	0	0	0	0	0	0	0	0	0	0	0	0	0	0	0	0	0	0	0	0.46	0	0.281	0.126	0	0	0.015	0	0.002	0.01	0.009	0.009	0.009	0.008	0.018	0	0	0.163
ENSBTAG00000009656	0.565	0	21.98	14.562	15.949	7.926	0.042	0.086	8.481	9.865	2.87	0	3.138	14.957	3.561	0	2.342	3.051	0.202	3.768	11.433	8.131	10.968	10.887	5.032	0.117	0.042	0	9.542	0.836	7.74	6.349	8.253	11.438	0.09	2.506	1.33	0.011	0	2.637	0.638	1.773	1.172	2.268	0	0.411	16.545	7.793	14.95
ENSBTAG00000012208	13.769	10.963	26.583	8.324	8.04	6.702	5.339	6.618	5.599	4.686	8.206	1.813	2.909	5.685	2.289	4.395	1.184	4.07	21.348	1.532	3.305	2.993	7.008	1.382	1.338	11.24	4.846	4.596	4.009	0.932	0.479	2.471	14.232	1.18	7.146	1.671	0.345	0.565	0.649	1.024	0.36	0.401	0.176	1.058	0.808	1.359	9.718	6.759	2.685
ENSBTAG00000012956	0	0	0	0	0	0	0	0	0	0	0	0	0	0	0	0	0	0	0	0	0	0	0	0	0	0	0	0	0	0	0	0	0	0	0	0	0.005	0	0.02	0	0	0	0	0	0	0	0	0	0
ENSBTAG00000013919	165.721	108.349	44.033	53.131	142.523	111.747	53.279	65.246	77.426	93.325	38.542	31.551	20.86	69.003	19.914	17.87	24.487	30.857	369.256	20.729	44.735	23.324	39.339	22.979	54.96	55.044	25.231	54.428	41.032	19.697	37.278	46.208	44.674	64.604	34.304	45.552	12.374	13.301	11.927	8.728	7.202	7.966	9.271	7.351	8.087	9.884	174.734	75.906	56.279
ENSBTAG00000015565	0	0	0	0	0	0	0	0	0	0	0	0	0	0	0	0	0	0	0.216	0	0	0	0	0	0	0	0	0	0	0	0	0	0	0	0	0	0	0	0	0	0.093	0	0	0	0.034	0	0.054	0	0
ENSBTAG00000023541	0	0	0	0.016	0	0	0	0	0	0	0	0	0	0	0	0	0	0	0	0	0	0	0	0	0	0	0	0	0	0	0	0	0	0	0	0	0.005	0	0	0	0	0	0.017	0	0	0	0	0	0
ENSBTAG00000023563	0.706	0	5.433	0.032	0.17	0.018	0.027	0	0.131	0.074	0.124	0	0	0.297	0.023	0	0	0.189	0.261	0.116	0	0	0	0	0.114	0	0.195	0	0	0	0.035	0	0.111	0	0	0	0.01	0.01	0.014	0	0	0.012	0.004	0	0.011	0.012	0.043	0.152	0.096
ENSBTAG00000025398	0.783	0.362	0.154	0.824	7.732	1.695	0.638	1.13	1.253	3.506	0.516	0	0.114	1.649	0.588	0.191	0	0	5.963	0	0	0.096	0	0	0.787	0.819	0	0.065	0	0.338	0.626	0.328	0.513	0.5	0	0.42	0.11	0.082	0.016	0.079	0.147	0.215	0	0	0.574	0.271	7.603	3.277	0.769
ENSBTAG00000025485	0.376	0	3.058	0.025	0.715	0.314	0	0.086	1.513	2.357	0.261	0	0.273	0	0.263	0	0.233	0	0.246	0	0	0	0.088	0	0	0	0.21	0	0	0.63	0	0.451	0	0	0	0	0.016	0.011	0.067	0.012	0.067	0	0	0.014	0.027	0.044	0.787	0.493	0.831
ENSBTAG00000026163	2.142	0	0	0	0.147	0.19	0.158	0	0	0	0	0	0	0	0	0	0	0	0	0	0	0	0	0	0	0	0	0	0	0	0	0	0	0	0	0	0.008	0	0	0.023	0.012	0.042	0.029	0	0	0.042	0	0.227	0
ENSBTAG00000027245	0.23	0	0	0.046	0.478	0.052	0.103	0	0	0.559	0	0	0.093	0	0	0	0	0	0	0	0	0	0	0	0	0	0	0	0	0	0	0	0	0	0	0	0	0	0	0	0	0.008	0	0	0.023	0	1.461	0.147	0.044
ENSBTAG00000031825	0.639	0	0	0.62	21.503	5.958	4.164	2.183	3.093	15.505	4.786	6.138	3.165	11.081	1.271	0	0	2.465	52.508	0	2.231	0	13.578	5.236	0	12.01	3.134	6.264	0.833	1.187	4.746	0.63	0.413	0.583	0	0.917	1.617	0.932	0.646	1.422	1.282	4.205	2.716	0	5.096	1.7	25.014	5.093	2.433
ENSBTAG00000031843	0	0.083	0	0	0	0	0	0	0	0	0	0	0	0	0	0	0	0	0	0	0	0	0	0	0	0	0	0	0	0	0	0	0	0	0	0	0	0	0	0	0	0	0	0	0	0	0	0	0
ENSBTAG00000031905	0	0	0	0	0	0	0	0	0	0	0	0	0	0	0	0	0	0	0	0	0	0	0	0	0	0	0	0	0	0	0	0	0	0	0	0	0	0.04	0.042	0	0	0	0	0.034	0	0	0	0	0
ENSBTAG00000031913	4.345	2.27	1.828	0.23	0.551	0.627	2.223	2.917	0.298	0.811	0.033	0.032	7.239	0.52	4.579	0.124	6.358	6.358	0.288	0.048	0.163	6.93	4.552	0.041	0.582	4.958	5.644	5.2	0	0.83	2.027	1.632	1.586	2.268	2.377	0.337	0.427	0.307	0.57	0.004	0.05	0.015	0.078	0.147	0.068	0.137	0.513	0.703	0.342
ENSBTAG00000034945	0	0	1.016	0	0	0	0	0	0	0	0	0	0	0	0	0	0	0	0	0	0	0	0	0	0	0	0	0	0	0	0	0	0	0	0	0	0	0.003	0.004	0.003	0	0	0.003	0.004	0	0.012	0	0	0.024
ENSBTAG00000037421	0.212	0.045	0.389	0	0.065	0.245	0	0.029	0.191	0.092	0	0	0	0	0	0.04	0	0	0	0	0	0	0	0	0.103	0.025	0	0	0	0	0.037	0	0	0	0	0.08	0	0.007	0	0.013	0.018	0.013	0.014	0.068	0	0.032	0.222	0.622	0.148
ENSBTAG00000037605	228.71	84.919	70.741	1.613	186.063	142.035	84.315	110.803	96.145	146.138	25.363	42.105	18.208	42.353	14.977	28.008	15.792	29.244	652.781	14.456	33.111	2.741	36.627	29.265	35.921	45.844	40.048	33.862	19.981	6.101	25.232	21.006	22.517	6.033	21.313	11.651	2.648	11.971	11.305	0.629	1.73	4.596	4.957	0.877	6.715	5.32	244.429	104.264	6.535
ENSBTAG00000037628	0.113	0	0	0	0	0	0	0	0	0	0	0	0	0	0	0	0	0	0	0	0	0	0	0	0	0	0	0	0	0	0	0	0	0	0	0	0	0	0	0.013	0.014	0	0	0	0	0	0	0	0
ENSBTAG00000038397	1.126	0	0.033	1.063	0.186	0.756	0	0	0.565	0.081	0.059	0.068	0.791	0.3	0.636	0.087	0.138	1.177	4.007	0.018	0	0	0.019	0	0.452	0.109	0.36	0.214	0.557	0.023	0.361	0	0.42	0.069	0.063	0.035	0.099	0.767	0.328	0.006	0.095	0	0.144	0.014	0.033	0.045	0.049	0.621	0.07
ENSBTAG00000038619	52.633	26.252	26.29	3.997	28.912	29.127	19.567	17.048	15.544	16.863	9.049	7.246	6.834	13.485	5.229	5.903	6.67	6.24	21.045	12.254	9.34	6.445	7.971	5.69	10.432	4.357	7.089	9.368	11.318	1.074	1.213	3.813	1.025	1.087	0.879	1.262	1.538	2.287	1.961	1.591	1.603	1.225	1.807	1.496	2.67	5.559	45.717	26.761	12.537
ENSBTAG00000039116	0	0	0	0	0	0	0	0	0	0	0	0	0	0	0	0	0	0	0	0	0	0	0	0	0	0	0	0	0	0	0	0	0	0	0	0	0	0	0	0	0	0	0	0	0	0	0	0	0.044
ENSBTAG00000046023	0.116	0	0	0	0	0	0	0	0	0	0	0	0	0	0	0	0	0	0	0	0	0	0	0	0	0	0	0	0	0	0	0	0	0	0	0	0.005	0	0.007	0	0	0	0	0	0	0	0	0	0
ENSBTAG00000046777	0	0	0	0	0	0	0	0	0	0	0	0	0	0	0	0	0	0	0	0	0	0	0	0	0	0	0	0	0	0	0	0	0	0	0	0	0	0	0	0	0.007	0	0	0	0	0	0	0	0
ENSBTAG00000047086	0	0	0	0	0	0	0	0	0	0	0	0	0	0	0	0	0	0	0	0	0	0	0	0	0	0	0	0	0	0	0	0	0	0	0	0	0	0	0.021	0	0	0	0	0	0	0.013	0	0	0
ENSBTAG00000048304	0.482	0.257	1.426	0.149	0.422	0.561	0.127	0.166	0.246	0.359	0.313	0.188	0.209	0.427	0.16	0.11	0.072	0.249	0.898	0.162	0.012	0.069	0.201	0.202	0.766	0.166	0.225	0	0.027	0.029	0.095	0.047	0.05	0	0	0	0.136	0.183	0.171	0.145	0.316	0.324	0.291	0.248	0.293	2.268	0.634	0.534	0.235
ENSBTAG00000048364	2.488	0.823	5.227	0.192	0.675	0.616	0.439	0.403	0.231	0.933	0	0	0	0.526	0	0.221	0.349	0.187	0.531	0.05	0.063	0.305	0	0	0.52	0.085	0.898	0.05	0.353	0.124	0	59.22	0.088	55.463	27.48	0.284	0.218	0.288	0.151	0.209	0.308	0.254	0.464	0.257	0.407	3.702	1.156	0.585	1.076
ENSBTAG00000050817	0	0	0	0	0	0	0	0	0	0	0	0	0	0	0	0	0	0	0	0	0	0	0	0	0	0	0	0	0	0	0	0	0	0	0	0	0	0	0	0	0	0	0	0	0	0	0	0	0
ENSBTAG00000051047	10.002	4.189	1.263	0.239	1.228	4.946	0.604	1.02	3.986	1.352	0	0.984	0.853	0.361	0.463	0.194	0.364	0.101	0.277	1.846	0	2.13	0.397	0.264	0	6.859	0	0.641	0	0.209	0.322	1.755	1.047	3.888	1.29	2.008	0.244	0.306	0.252	0.187	0.136	0.016	0.084	0.409	0.087	1.053	1.27	4.769	0.718
ENSBTAG00000052463	0	0	0	0	0	0	0	0	0	0	0	0	0	0	0	0	0	0	0	0	0	0	0	0	0	0	0	0	0	0	0	0	0	0	0	0	0	0	0	0	0	0	0	0	0	0	0	0	0
ENSBTAG00000052577	25.333	14.469	0	0.167	2.39	1.494	0.257	0.178	0.457	1.929	0.013	0.025	0.044	0.006	0.073	0.007	0	0	2.152	0.035	0	0.025	0	0.009	0.048	0	0	0	0.053	0.612	0.173	0.161	0.293	0.539	0.117	0.266	0.086	0.162	0.142	0.07	0.038	0.01	0.066	0.057	0.037	0.12	4.34	1.063	0.603
ENSBTAG00000052703	0	0	0	0.199	9.412	2.865	0.135	0	1.043	9.561	0.379	2.206	0.2	2.818	0	0	0	0	7.785	0	0	0	2.64	1.792	0	0	0.231	0	0	0	0.406	0	0.205	0	0	1.099	0.355	0.071	0.037	0.122	0.101	0.291	0.565	0	0.603	0.648	15.019	3.955	0
ENSBTAG00000052969	0	0	0	0	0	0	0	0	0	0	0	0	0	0	0	0	0	0	0	0	0	0	0	0	0	0	0	0	0	0	0	0	0	0	0	0	0	0	0	0	0	0	0	0	0	0	0	0	0
ENSBTAG00000053179	27.074	68.366	3.294	1.791	5.52	3.244	1.256	1.579	6.301	4.05	2.119	0	2.64	11.529	4.53	4.619	3.287	1.03	9.051	2.198	0	0	2.065	4.495	0	6.562	2.561	21.624	3.25	0.955	1.656	1.219	1.193	0.562	0	0.88	0.393	0.333	0.116	0.399	0.925	0.696	0.775	0.486	0.792	1.889	4.981	2.363	1.705
ENSBTAG00000053433	3.296	1.979	12.316	0.475	0.544	0.766	0.41	0.613	0.65	0.492	0.485	0.077	0.65	0.899	0.516	0.16	0.23	0.65	0.977	0.666	0.728	0.546	0.801	0.384	0.69	0.63	0.589	0.101	0.884	0.546	1.126	1.564	0.8	0.688	0.654	0.848	0.131	0.253	0.286	0.289	0.503	0.262	0.4	0.283	0.392	2.26	0.904	0.662	4.143
ENSBTAG00000053664	4.851	1.79	6.274	1.038	2.457	2.25	0.617	0.762	1.787	2.343	1.72	0.587	0.592	0.833	0.368	0.082	1.005	0.508	0.893	0.037	1.675	2.385	0.082	0.055	1.509	0.705	1.428	0.066	0.517	1.777	0.801	0.55	2.83	0.4	0.271	0.501	0.175	0.355	0.345	0.28	0.49	0.422	0.602	1.143	0.622	3.824	3.22	1.797	1.008
ENSBTAG00000054588	2.152	3.855	2.295	0.206	0.968	0.208	0.086	0.267	0	0.786	0	0	0.288	0	1.018	0	0	0.234	0.859	0	0	0	0	0	0	1.425	0.558	0	0.09	0.501	0.491	0	0.381	0	0.366	0.133	0	0.022	0.047	0.064	0.04	0.016	0.08	0.046	0.043	0.84	1.804	0.681	0
ENSBTAG00000055092	0	0	0	0	0	0	0	0	0	0	0	0	0	0	0	0	0	0	0	0	0	0	0	0	0	0	0	0	0	0	0	0	0	0	0	0	0	0	0	0	0	0	0	0	0	0	0	0	0
ENSBTAG00000055192	0.927	0.14	0.34	0.049	0.23	0.254	0.082	0	0	0.039	0	0	0	0	0	0	0	0	0	0	0	0	0	0	0	0	0	0.823	0	0.02	0	0	0	0	0	0	0.016	0.084	0.011	0.036	0.062	0.073	0.015	0	0.027	0.066	0.22	0.176	0.07
[truncated: 70 more columns]

## Sheet: S5-F2
Investigation of genetic markers for intramuscular fat in the hybrid Wagyu cattle with bulked segregant analysis Yun Zhu1+, Liyun Han2+, Peng Li1, Xiaolong Kang1, Xingang Dan1, Yun Ma1 and Yuangang Shi*1 1.School of Agriculture, Ningxia University, Helan Mountain West Road 489, 750021,Yinchuan, Ningxia Hui Autonomous Region, China . real5949@qq.com 2. Ningxia Agricultural Reclamation Helanshan Da…
S5. Allele frequency linkage analysis of F2/F3
CHROM	Start	End	varBScore
1	904700	3135408	43660
1	2204971	3144864	214220
1	3140098	3583866	214418
1	3145214	10721094	28050
1	5770587	28280838	206472
1	21225836	42124791	73917
1	33284944	42328480	69766
1	42125329	53214214	138930
1	42936979	58942963	168349
1	53272175	64637334	109871
1	60368043	66184432	50184
1	64940184	69243760	73561
1	66248930	70514979	612627
1	70159321	73071959	2267426
1	70619174	80961016	138790
1	78737511	82810594	72901
1	81697020	82836940	1703128
1	82811965	82860486	4022859
1	82837977	83030838	2025044
1	82863198	83710464	38265
1	83030838	84000147	190581
1	83710472	106523633	93579
1	87535883	113369018	116016
1	107062449	118389404	120522
1	114370730	118985742	52557
1	118389435	127715540	60282
1	119124844	130568402	48764
1	127715540	130793757	241108
1	130592090	133287498	48068
1	130824389	135670501	80077
1	134718008	137135784	138097
1	135670554	141733551	256044
1	137142285	142630833	95723
1	141733562	142832319	26450
1	142630833	143225224	24477
1	142832405	144343949	21824
1	143227758	145266622	91176
1	144346111	145686763	874330
1	145266646	148639117	1199332
1	145873900	149422948	1534027
1	149268567	152633791	587282
1	149428259	156841086	402878
10	1299238	7088000	219118
10	4671448	7854409	188239
10	7092179	10771462	549595
10	8498995	12056068	536758
10	10772606	13235943	110110
10	12331836	15863851	36327
10	13235963	20363282	83975
10	16135068	21100341	4423685
10	20511601	22583411	178690
10	22251134	24924877	2937616
10	22973879	25434938	1138129
10	24924877	26541394	449593
10	25435062	26869209	129684
10	26719540	37102935	1260894
10	26869252	38030511	6473314
10	37237027	44921549	464252
10	44850293	45958694	123277
10	44921550	51780846	29317
10	46500633	54098821	33784
10	51781346	56297148	167982
10	54442689	60341010	131825
10	56298634	65287845	641908
10	61110930	68069027	209717
10	65315672	70914376	43357
10	68541532	76044729	43313
10	71760064	82020430	25482
10	76044733	85043986	20338
10	83959569	90139659	78668
10	85044023	100291558	361544
10	90685795	101872555	442680
10	100961108	102180727	67575
11	1597795	2386134	496831
11	2253967	3599809	304022
11	2392632	5926999	82476
11	3611900	7280369	67132
11	6287472	10863836	128450
11	7392452	14170830	204608
11	12929032	16113291	65959
11	14179340	22068963	68435
11	19454929	27136610	296009
11	22080691	31257093	66857
11	28817935	37348786	76316
11	31321668	47200141	176598
11	40780449	47255331	19605
11	47240428	49258986	41315
11	47540862	63457558	240515
11	49638433	63458377	22527349
11	63457567	68688627	151290
11	63458497	73068186	50186
11	70761817	77920740	180795
11	73073272	82697808	25130
11	78256197	83147405	30475
11	82697810	97841766	48898
11	87955828	98216006	119945
11	98113347	99490917	148328
11	98222189	101148740	162689
11	99491121	101276647	410082
11	101266834	102474628	558588
11	101276690	103116192	41373
11	102928700	104576095	151366
11	103807834	105905393	607838
11	104576906	106523151	529521
12	9823466	13223775	47642
12	12322088	19181122	62163
12	16239767	21593499	89051
12	19181238	32387590	283818
12	23297909	34373935	241589
12	32483082	35604636	242368
12	34628052	37397707	498787
12	35604646	50368241	62556
12	37397734	70218652	17700
12	52258821	71985905	12134
12	70559950	76248972	70759
12	72055711	79068182	227074
12	76559093	79099246	75643
12	79068199	85262942	429789
13	3261743	11212344	120834
13	7475545	17647324	130716
13	12391084	27925380	565708
13	20656930	37769590	740782
13	31280241	39731039	150821
13	37774474	42626664	155058
13	42021882	43776819	273385
13	42748196	50911136	93861
13	43881284	53220571	78787
13	52804233	53512523	28559
13	53457851	53604586	36254
13	53538528	54107039	176479
13	53604673	59575465	137131
13	54808366	61487750	53276
13	59707313	62649434	22098
13	62318432	62676074	79723
13	62652558	62880482	266888
13	62801971	64574478	57742
13	64070247	67113917	68311
13	64739392	73023899	135610
13	67297123	74282607	65860
13	73030190	74645041	1323161
13	74637834	74660374	184455
13	74650437	75100649	224587
13	74695166	75375479	203701
13	75363297	75375746	11089338
13	75375545	75776586	1175744
13	75375751	79461313	261688
13	75789080	80869352	98429
14	579238	1264426	859874
14	750908	1977037	283486
14	1503650	7126555	88819
14	1977056	8474889	57661
14	7265564	9145501	452679
14	8672369	15902962	223768
14	10801526	16480591	62250
14	15908670	20254390	67451
14	19363067	24990185	25448
14	20254403	31164492	40176
14	24990186	31329263	370540
14	31167459	33632083	998524
14	31339669	40176917	371646
14	36334532	44677959	246870
14	40176995	56948970	153622
14	52173400	62738040	57894
14	56949224	73187330	31715
14	64695499	77398782	33966
14	73279576	81419281	43801
15	5206497	13343601	51996
15	6779307	14462078	72628
15	13343604	17801152	213434
15	16146177	20695831	123409
15	18194565	22227909	81545
15	21580870	24920217	160454
15	22594402	29708525	230166
15	27851435	31558234	40549
15	29875987	35095687	55700
15	32050625	44427760	81942
15	39943964	45670989	54126
15	45008537	46615192	130680
15	45680371	51031872	282017
15	47606981	51402403	70796
15	51396381	51402459	119462
15	51402427	51402528	19936508
15	51402459	51402645	28976336
15	51402535	51402894	214965
15	51402653	51513542	58574
15	51402898	51836568	59486
15	51642088	52402477	95411
15	51836844	52845340	226137
15	52798806	54265634	224261
15	52854120	54462755	226154
15	54266256	56515714	371418
15	55046286	61724369	349716
15	56585737	64485088	86332
15	61724391	65736653	141387
15	64988508	74165967	100712
15	65850038	77241762	72097
15	75309571	77466695	22996
15	77246995	81009890	40430
15	77508449	81974029	44929
15	81009912	83530192	24982
16	2176599	5430516	186202
16	4682127	5969651	19705
16	5629010	6039125	15600
16	6029223	15541456	55082
16	6623132	23629617	813155
16	19043899	28260216	309485
16	23676933	30744476	121573
16	28270920	35261014	79590
16	32642381	38671902	119491
16	37512490	41727069	263323
16	41361542	47384122	146505
16	43257845	51464253	268144
16	49287741	54334370	227478
16	51838396	59736390	84455
16	56367575	62912617	83135
16	60253241	63901215	39428
16	63595105	68937498	182173
16	64696589	75333621	653441
16	69287599	76008503	1481298
16	75617457	76359416	64589
16	76008613	79278593	10663
16	76359982	80866539	65838
17	1950461	6118231	20321
17	4677587	6924922	55453
17	6118248	12116359	1380423
17	6941255	19122432	117261
17	12116522	29993640	78277
17	21204088	40321638	74637
17	36318698	44212531	918509
17	40361723	45189907	1197691
17	44271160	49757055	69125
17	46587896	51812732	51705
17	50850185	52666537	91817
17	51905317	55384188	22608
17	52675105	57807629	38686
17	55384200	61384052	438511
17	60652235	63619445	1516393
17	62252827	65089708	53612
17	63632965	66134044	34003
17	66099690	69477862	36035
17	68394987	69952821	54345
17	69558385	70771866	237278
17	70196238	71906856	95289
17	70771919	71981819	63340
17	71911702	72591966	104318
18	2458004	9007045	192001
18	7882873	10695353	143440
18	9007969	13301461	70844
18	11631257	13952253	12710481
18	13888985	15535125	1639007
18	13953566	25452652	198070
18	16689535	25636652	1103347
18	25543115	25877077	339459
18	25638314	26294699	286572
18	25889360	35124486	1197873
18	34302827	39104307	213075
18	35235925	39107026	293068
18	39104334	39170079	2980226
18	39107079	43316323	54868
18	39767355	45573535	72162
18	43367067	46186340	58897
18	45573535	46683156	364637
18	46480869	47760477	720927
18	46901963	48605320	384178
18	47761043	49821391	223959
18	48648275	50824620	339293
18	49889685	51405089	735629
18	50824674	51448316	877645
18	51426754	51448384	20973450
18	51448318	51569361	1302719
18	51485896	51931233	114286
18	51613622	52639282	93161
18	51937973	53359082	56716
18	52807098	54058324	153189
18	53361858	54621786	36640
18	54096748	55272692	46385
18	55124937	55910466	27534
18	55363597	57466578	37872
18	56744476	57641004	52623
18	57502972	58894357	43327
18	57703164	60863002	72706
18	59968784	61284384	195072
18	60920887	62180095	58865
18	61284544	62490657	136625
18	62454354	62722483	285295
18	62491545	62881371	157314
18	62754992	63302729	133484
18	62883447	63435926	95728
18	63336388	63899412	17152
19	5075832	7829799	73321
19	7310798	10554988	34223
19	9931238	14916577	51410
19	10622651	15079297	73960
19	14931514	19592915	29510
19	15869893	20256886	56414
19	19818154	21193790	186855
19	20257087	22048200	269373
19	21628749	22777743	280466
19	22048202	24209992	57493
19	23060201	24652735	205811
19	24347604	26147200	101875
19	25142175	26506465	71519
19	26409502	26728540	51200
19	26727625	26735450	19723207
19	26728589	26941299	5869469
19	26735781	28873712	60965
19	27701041	29459762	67292
19	28946446	29467658	111145
19	29460506	30445400	112935
19	29486654	32841028	527703
19	30445418	34378101	214462
19	32923700	36508450	34809
19	35540980	36919504	42082
19	36598106	41331570	98911
19	38990242	41648331	85401
19	41594173	41673377	99588
19	41648335	41674582	29766928
19	41673385	41968086	94601
19	41681391	42429361	99802
19	42139722	42921634	378592
19	42431577	44014675	608380
19	43423050	44607814	75832
19	44122309	44620267	159304
19	44607998	44675599	1589699
19	44638996	45336278	411420
19	45075447	46427412	241734
19	45978245	47757715	83179
19	47138438	48148441	237984
19	47981727	49861193	121115
19	48238626	50372895	56680
19	49980490	50373046	216044
19	50372896	50537281	2897978
19	50408960	50783155	1124869
19	50537298	50907892	318908
19	50786724	51317747	777093
19	51110087	52283034	432244
19	51719971	52343844	503649
19	52292520	52360990	12133579
19	52343881	52432064	8102247
19	52361129	53691408	258266
19	52436300	53762141	112173
19	53698414	53764189	94758
19	53764056	54504759	213122
19	53768043	55136601	97960
19	54705382	55574066	120428
19	55174672	55714656	877037
19	55688996	56040878	40575
19	55839959	56472507	83934
19	56041755	56478482	19281
19	56472596	56478762	9198634
19	56478566	56478952	143150
19	56478806	56493827	28696
19	56478953	56504300	8756
19	56498761	56552541	1121558
19	56504477	56844190	2133702
19	56842580	57085406	343902
19	56892407	58091529	4261102
19	57085666	61532390	395854
19	58120585	62563333	292658
2	1239634	5800147	100557
2	5083041	14924523	210171
2	5881009	26750372	134197
2	18497929	26972280	56695
2	26774437	30318211	409255
2	30252229	36322767	534535
2	30346497	41921733	885410
2	38040435	55909780	250474
2	44556829	61569095	165514
2	56472804	72972133	151231
2	61569099	86610349	76400
2	76118162	89090024	80807
2	86611899	89130351	30435
2	89090628	89952700	83286
2	89130378	93432888	640212
2	90153399	94954189	126359
2	94364137	97848364	84403
2	96266680	106216014	66410
2	97949622	106971502	312682
2	106216097	110692654	130333
2	107414333	112959091	208523
2	112076505	120609228	809912
2	112974703	124068673	500843
2	121130370	126767597	100076
2	125069412	127295467	99194
2	126785218	129341230	209386
2	128257601	130301618	73907
2	129457372	131964978	507616
2	130311751	132690280	1281055
2	131997424	132710462	390028
2	132690351	133464681	149826
2	132710482	134986258	52890
2	133786534	135336528	38002
20	2697810	9387110	337584
20	6858160	16923225	230919
20	10230681	30066779	140693
20	18638692	33627760	54407
20	31629977	36706544	306929
20	33627773	38266128	35355
20	37127036	41530145	28907
20	39886665	56473900	38206
20	41604827	59453300	44993
20	56487132	71903492	4418941
21	70671	6266935	22178
21	251997	17074052	66987
21	6718936	19649760	10931
21	18897547	19680560	29291
21	19649777	20738488	35502
21	19680610	22130826	42801
21	20738567	23055496	87011
21	22426264	29231528	55858
21	27425702	32626563	52464
21	30325966	34816924	148893
21	34504758	34817484	110503
21	34816924	41897510	49856
21	34817597	47945172	60301
21	41903209	49193660	671096
21	47946080	49194002	59072624
21	49193782	55274741	208991
21	54885324	56099557	38830
21	55310362	57582009	90332
21	56713904	58687630	35033
21	57582492	58688173	649077
21	58688091	58724973	4089974
21	58692605	60299704	329252
21	58736565	65246798	76946
21	61117534	67198802	136944
21	65423969	68519125	105748
21	67206605	69329022	79121
22	10406146	12708209	155469
22	12195259	15024793	194158
22	13260638	17614982	101944
22	16299194	24972082	44692
22	21671647	28656959	59311
22	25199723	32491174	97066
22	28835840	37630991	284854
22	32728386	42615998	78843
22	37631027	47134070	34257
22	44383459	48065961	76137
22	47228866	48349901	186991
22	48105989	49003702	252311
22	48377053	50380139	49811
22	49034340	50544240	40560
22	50382429	51033472	88767
22	50546072	51229793	32331
22	51204412	51403335	74725
22	51231846	51867272	210953
22	51453448	52313843	210146
22	52251303	52642060	299076
22	52398535	52871807	115754
22	52721856	53562471	73644
22	53204661	54886316	243611
22	53562479	56279554	55004
22	54961511	56580764	12055
22	56282561	58566178	19691
22	56594466	59611609	131405
22	58567864	60664085	243580
23	3232523	3727677	5178876
23	3651665	6344646	133089
23	3741794	7050205	41730
23	6597104	7050404	62776
23	7050263	7074283	11892233
23	7050485	7588787	39143
23	7139152	12712581	162181
23	9444695	14978096	103913
23	12777189	15835929	101976
23	14987258	17088492	64879
23	15978186	19934700	76052
23	17097095	20223179	27339
23	19940713	20223460	105374
23	20223240	22419624	727680
23	20462031	24189591	110190
23	24075363	24448318	130587
23	24197286	25104723	3028202
23	24468327	25318335	102577
23	25123264	25583971	63326
23	25318355	25692222	39219
23	25589141	25779549	18953
23	25695194	25885962	63479
23	25780368	26167774	45655
23	25888217	26168037	31985
23	26167888	27113139	82792
23	26168071	27176260	927794
23	27113144	27305728	363638
23	27190491	27493079	32128
23	27313517	27497399	50755
23	27493291	27526601	14476704
23	27497847	27829869	6609843
23	27543478	27842269	337504
23	27829891	28312941	53103
23	28030195	28550242	51855
23	28316761	28666829	140949
23	28550254	28722096	53930
23	28677864	28824356	97075
23	28722096	28830735	353552
23	28830707	28998253	169891
23	28868871	29073382	511609
23	29028197	29728096	261160
23	29119067	31236964	93903
23	30269564	33004911	31479
23	31909525	33193009	71419
23	33017161	39182393	188543
23	33209808	39811639	132387
23	39462562	47829548	107777
23	41476293	47960102	153868
24	1064116	1065843	11541337
24	1064801	2596731	6690127
24	1067137	4165912	113828
24	2596988	23456831	80599
24	4165917	25607529	170439
24	24991034	26094509	231558
24	25781982	32662892	895247
24	26094519	36851337	793348
24	32752955	37257152	1252540
24	37105668	41531477	323746
24	37315670	42187557	138200
24	41662326	43477538	227362
24	42213070	50445803	279573
24	45442503	60641270	161915
24	58111405	61863344	196669
24	61816115	61907632	55677
24	61863351	61963347	25681
25	590668	2384315	129577
25	1356104	3785986	33986
25	2516358	10434924	352631
25	3890055	13661580	415456
25	10759231	14413878	864879
25	13752912	17116833	191281
25	14447894	17153335	331355
25	17116952	17646032	342320
25	17310919	19023588	17098
25	18437264	21165199	72312
25	19583699	22807480	1279589
25	21165246	26061709	230279
25	22832317	27286276	78448
25	26492079	27731091	22113
25	27405685	29563220	47733
25	27910484	33246153	85212
25	29813159	35474741	605005
25	33734901	36215138	218648
25	35482210	36217198	55968
25	36215302	36807269	46355
25	36225816	37273106	3636997
25	36818574	37782324	71134
25	37325107	38390610	263880
25	37782885	38963026	629718
25	38414607	39516195	382506
25	39149611	40643701	3277433
25	39520126	41473107	282625
26	12191226	22530575	90577
26	21422780	23402724	278282
26	22546434	23938296	19512
26	23402987	24042450	23019
26	24021845	25585310	889951
26	24561365	34179414	400951
26	25717177	34738473	93799
26	34653460	35537209	43432
26	34739162	39304397	62458
26	35698829	42680818	155398
26	39560827	45285778	110173
26	42680821	51012671	40578
27	2921569	5905413	404140
27	5902735	6964099	1078139
27	6773149	14642878	565774
27	7659785	19643547	174871
27	14874834	24431125	60576
27	19689277	27204203	57922
27	24431172	33103253	97343
27	29286063	33108183	375459
27	33104500	34219316	192979
27	33108215	36608673	75562
27	35103783	37274132	636048
27	37168138	38852174	126663
28	3906376	8747306	401553
28	7268868	9193783	15416
28	8872422	13149435	16222
28	9207364	15877969	101457
28	13199428	25093104	61603
28	21753324	25781001	67152
28	25601075	27488491	495574
28	25781264	27941932	132118
28	27777699	29477028	45833
28	28096473	35473370	101658
28	29708368	38125936	134542
28	35473426	41728441	169992
28	39202668	42599337	129597
28	41728629	43111489	20266
28	42616188	43114774	21672
29	2635155	12724038	207779
29	6326942	17829273	99145
29	16957268	26137683	67914
29	18303416	29755216	46796
29	26942327	36311640	45579
29	29755260	39134524	45323
29	36974260	40893597	45866
29	39134634	41722674	115875
29	40983712	42897407	130566
29	41753958	43406170	61865
29	42982093	43880822	145051
29	43722333	45352768	512691
29	44388884	46340022	439505
29	45875591	46403271	248918
29	46355542	50332570	66592
29	48552528	51008663	125745
3	181803	7812671	92903
3	2308608	7886325	72909
3	7885456	8566200	289768
3	7886382	9798658	75805
3	8594677	10459244	32974
3	10424105	11011771	85645
3	10459246	11723833	44922
3	11057370	12437270	496696
3	11723837	13616334	140208
3	12437317	13616724	800630
3	13616341	13918904	70591
3	13616727	15385962	83672
3	14248334	16134494	118805
3	15541511	18645713	211589
3	16429244	21530686	242894
3	19217890	23315117	112883
3	21754649	26102954	43626
3	23447232	28477070	318773
3	26212391	32071218	298325
3	29392116	34639367	51157
3	32071232	35626819	24839
3	34680767	43944468	70008
3	40450633	49610718	141011
3	48405988	53883413	39840
3	52005909	54029078	45456
3	53883415	54102187	122417
3	54054463	54477119	59107
3	54108414	59699673	41048
3	54626446	66062567	46279
3	60172553	69562728	57477
3	66063364	82071708	21254
3	70337787	83786504	47286
3	82801871	87458574	1433308
3	85948054	91588788	971703
3	89184704	92649145	34239
3	91981566	93865617	18445
3	92737706	95848880	53770
3	94002587	97868850	54016
3	95869514	99790305	79468
3	97993441	101203921	157482
3	99790305	105172032	49204
3	101338463	107073777	27376
3	105633569	108059691	56854
3	107109632	108411364	176305
3	108188344	112064417	130010
3	109024336	112329237	76839
3	112181807	116981637	30521
3	113586100	117014192	50631
3	116981648	117696207	57230
3	117014252	119980821	79136
3	117697849	120439673	40372
4	7686273	15425649	127730
4	9875303	15446118	102911
4	15429872	19530089	39000
4	16226489	29413970	49134
4	23550694	30657499	46067
4	30029761	30979925	62332
4	30664157	37236597	159845
4	32404223	44428460	92072
4	37643100	49284053	54645
4	44732377	50162488	38938
4	49785844	63830041	105110
4	50567502	69239123	197450
4	64623149	74931461	11108
4	74470464	77095965	12110
4	74948110	82639040	41905
4	77209786	88179025	63897
4	82639283	88222141	43911
4	88179252	95873924	93091
4	89103952	102515830	368454
4	95900565	103179640	546283
4	102564001	104972584	147308
4	103466758	105572381	251168
4	105337322	105716930	46624
4	105572419	105987298	85850
4	105719443	106795998	238996
4	106011708	107810673	263722
4	106850241	113067730	101435
4	110433648	113113017	17084245
4	113068247	113132123	30119973
4	113113378	113285801	69033129
4	113238984	114622516	617628
4	113317295	118128182	158870
5	6448882	19300431	114533
5	9866393	23255429	33536
5	20930077	24711146	10996
5	23986444	25676136	102411
5	24728387	27157861	44314
5	25677023	27661106	25272
5	27290160	28504093	152847
5	27684274	30885641	683764
5	28779588	32323050	492689
5	31000067	40558743	90539
5	33984754	42785401	202128
5	40602672	44348699	234805
5	44190767	45121560	1128469
5	44399964	49443860	78680
5	45628672	55749291	87908
5	49446783	60268803	45475
5	56238624	65265374	30694
5	60335918	67323368	712683
5	65583894	67457140	190973
5	67348888	74312972	152531
5	67457142	75278600	79486
5	74582409	76003200	139121
5	75282528	83155151	393352
5	79808120	88101427	68999
5	83450974	88970271	43415
5	88101473	96785511	173619
5	89063046	98622150	166591
5	96785528	99499921	55815
5	98622165	100726195	48966
5	99888325	101815858	175510
5	100761309	102062829	60383
5	101945007	102231533	122552
5	102063906	103028546	109538
5	102232071	103073349	175995
5	103028561	103417466	54931
5	103320526	103824946	15004
5	103482997	103883333	33121
5	103852222	105598705	66111
5	103885574	107424143	153886
5	106804986	109665821	89842
5	107671935	110568882	106059
5	109744115	112121430	148927
5	111065874	113688600	109873
5	112301631	115354957	146154
5	113959520	116600211	124189
5	115358743	118427634	76941
5	116671896	119623326	196019
5	119145852	120014385	1091462
6	6654165	19494982	58505
6	14913408	21735347	88582
6	19513226	24269262	103288
6	21752093	25026968	226904
6	24269262	25179363	2110768
6	25176431	26413546	3450503
6	25180115	36299810	123522
6	29328155	37315480	30523
6	37174738	44942562	34500
6	40106111	50561033	47147
6	44944734	58036379	96689
6	56842070	59108298	22307
6	58068765	62325321	1175175
6	59715513	67854780	63139
6	63097016	77505470	525163
6	67855811	83451781	206584
6	77560408	84613167	138142
6	83451861	88177493	45744
6	84803998	88637165	163015
6	88516999	91061812	110146
6	89073238	91246239	86517
6	91061823	91629835	33185
6	91275705	97246285	25002
6	91994871	101012207	42140
6	97467890	102584501	164819
6	101448679	102899055	161513
6	102603415	104809879	143243
6	103483213	113010382	84741
6	104881407	114390149	18578
6	113076323	115774934	31196
7	2408681	2686788	275797
7	2630953	4112760	228807
7	3158458	5076528	40049
7	4305165	5727639	46079
7	5474312	6495805	303093
7	5735802	8157927	328020
7	6513806	12819691	137251
7	10774343	13827052	239647
7	12824240	14571116	34255
7	14543892	15610990	30501
7	14575372	16416561	81651
7	15629021	17978910	72302
7	16416971	19115360	26321
7	18396127	20094031	19311
7	19227965	20236317	14297
7	20094057	20385895	9794
7	20345225	21171970	186749
7	20774070	21403755	47541
7	21176661	25778327	10308
7	21437916	38056478	39119
7	26578699	39218760	98849
7	38072083	40460957	33169
7	39747822	43234698	61330
7	42604597	44136568	16334
7	43281012	45676354	13843
7	44159046	51765697	52100
7	46253299	51903602	331926
7	51777632	52171106	669249
7	51930934	52945133	158552
7	52721616	57356823	945630
7	52949168	59863216	338653
7	58575521	61475595	131998
7	60234070	63038141	190224
7	62084063	68851493	149501
7	65079446	80449502	25040
7	68925913	80609944	19162
7	80503845	81130873	1155830
7	81059302	90313471	63200
7	82217997	94922420	84126
7	90313471	95769493	112500
7	94981757	96140274	198166
7	96074534	96140357	28220388
7	96140282	96189730	4442298
7	96146120	96189849	3382157
7	96189734	96312205	6192625
7	96196607	96607697	64902
7	96413954	110454474	24492
8	1928443	11504861	143353
8	7598815	24053777	42062
8	23475208	29066244	36733
8	28609977	52766107	89389
8	39383280	62506652	30879
8	54183754	65260667	115862
8	62541762	74386376	214959
8	65542819	76186362	149843
8	74388176	76837415	139565
8	76186366	82976423	58906
8	78944777	85146089	112966
8	83729799	93893514	312897
8	86074935	94573945	1153760
8	93893546	101788008	577575
8	98497650	102203946	113736
8	102076981	106191641	42894
8	102203991	111081452	63902
8	107067245	112277565	75860
9	8479425	15536581	61722
9	14835437	23456899	127648
9	16121884	23856419	1657913
9	23457037	33871045	97300
9	25994907	38345585	38244
9	33944297	38350102	245116
9	38345585	39758233	438481
9	38359930	42069708	151967
9	39758247	49924709	102191
9	43427962	60536321	58096
9	52796379	67537380	259386
9	62441324	69619879	204198
9	67537383	70580436	67207
9	69687212	70632819	167039
9	70580445	70887230	44056
9	70632871	74969418	62020
9	70887291	76064592	148282
9	74976476	88396909	205296
9	76635599	89438454	62442
9	89143895	94622609	222516
9	93738614	96045766	469655
9	95323486	96073026	179542
9	96045775	96721215	232781
9	96081925	101984992	20488
9	100428129	102012105	35851
9	102012039	103169914	171930
9	102347852	104355303	168554
X	3930965	32029901	101369
X	18207281	59950509	547515
X	32029910	86945680	304558
X	75502143	86945716	655830
X	86945689	87576882	2891936
X	86945726	108928451	57408
X	96674689	120247656	24981
X	110878688	132567963	118572
X	120249573	133185919	263355
X	132602556	133186190	2010927
X	133185949	134367945	7553009
X	133186312	137256709	97810
X	134367945	138740970	187225
X	138525267	138740970	307181

## Sheet: S5-F3
Investigation of genetic markers for intramuscular fat in the hybrid Wagyu cattle with bulked segregant analysis Yun Zhu1+, Liyun Han2+, Peng Li1, Xiaolong Kang1, Xingang Dan1, Yun Ma1 and Yuangang Shi*1 1.School of Agriculture, Ningxia University, Helan Mountain West Road 489, 750021,Yinchuan, Ningxia Hui Autonomous Region, China . real5949@qq.com 2. Ningxia Agricultural Reclamation Helanshan Da…
S5. Allele frequency linkage analysis of F2/F3
CHROM	Start	End	varBScore
1	882368	3142308	113591
1	3131257	4352063	5230187
1	3144863	9586862	7934332
1	5506930	42117066	189829
1	18680045	44115570	7925
1	42124790	53122791	5353
1	45129675	54227376	104963
1	54227354	58009202	442693
1	56690400	64463254	76549
1	58158101	66248931	91853
1	64940254	69349826	363359
1	66865737	70652975	32230
1	70017336	71416881	86207
1	70657815	77262652	81218
1	71416889	81269420	59238
1	77277252	81713848	202921
1	81699447	83710450	147172
1	82817532	95176100	39055
1	83710463	108878624	116870
1	95805413	113235519	105083
1	111751746	116642091	128220
1	113235623	118377132	87533
1	116704710	118978706	24495
1	118390047	119035747	12143
1	118978728	130793701	37671
1	124887463	135107950	216928
1	132181208	137065626	43383
1	135590771	137142286	88485
1	137080697	141693935	48634
1	139127589	142531682	136506
1	141733550	142630834	188892
1	142565990	143807962	96936
1	143128592	144515771	87946
1	144110503	145624640	49842
1	144515823	145685651	363115
1	145673097	146388021	178763
1	145873900	148497987	175961
1	146745061	149033290	920618
1	148547382	149268646	7961011
1	149198787	149426103	9364408
1	149268684	151675413	116447
1	151486777	152448772	554987
1	151675454	153262098	108401
1	152488129	157969462	47471
10	900923	8498996	35797
10	4904832	10155087	25913
10	8503004	10740782	46629
10	10721193	11675005	289294
10	10771461	12489170	171071
10	11961411	14082740	96947
10	12525739	15877832	107149
10	15153140	18707504	1058945
10	15877899	20854079	23701
10	19271124	21042317	67600
10	20866366	22251135	155725
10	21412840	22810753	79837
10	22251159	23035115	28064
10	22810895	23047515	446598
10	23046979	23587462	65587
10	23272851	23587497	73076
10	23587466	24924317	48726
10	23587526	25419935	47242
10	24978969	26644573	254668
10	25435062	26739476	91434
10	26644575	26747496	632567
10	26739827	30374669	285056
10	26747500	35899859	155135
10	35210944	38244007	142430
10	35916675	47248460	190422
10	38398148	51472493	555364
10	48018648	52089013	114229
10	51780845	54361869	54993
10	52089052	54638788	182449
10	54638743	54638834	47072343
10	54638789	55701734	1588610
10	54638853	56297122	180789
10	55707377	58585069	144815
10	56297147	58585112	455268
10	58585087	60051545	19090782
10	58777687	65324995	26196
10	60341009	70464106	33637
10	65326387	70464644	67807
10	70464118	74941133	1660347
10	70776732	79255083	119952
10	74941315	79637541	180281
10	79453505	84991402	121798
10	79641351	85030475	42144
10	84991770	85073996	284127
10	85073946	88061345	1332040
10	85295662	92175180	563844
10	88846378	98287304	185185
10	92774126	101702921	97225
10	100148974	101901877	125031
10	101702922	102260938	191541
11	1597707	2380821	3143118
11	1613068	2442202	71781
11	2380867	2670370	63982
11	2457947	3520441	103836
11	2672503	3608544	123574
11	3599808	6900756	83795
11	4057617	9147914	41336
11	7232116	11240366	16833
11	9149854	13196151	10488
11	11362172	15193030	40374
11	13403147	21612079	38003
11	15276121	29882070	29121
11	25124533	37770956	145499
11	30823627	44663014	98725
11	43129828	46550409	378538
11	44663300	47200141	270309
11	46714218	47251318	890815
11	47251290	48014675	296285
11	47478428	49125993	60445
11	48118160	61881262	101381
11	49227890	67309972	882995
11	66907168	68715861	1310723
11	67439319	70762868	993366
11	68728784	70826246	1142031
11	70762887	77804078	168067
11	75044405	81878556	127694
11	77808084	87219678	58505
11	82686841	88098254	258930
11	87710176	98213459	41709
11	92661796	99491122	487725
11	98919154	100894236	2840115
11	100035195	101266835	1332933
11	100929681	103037831	583826
11	101311965	105967277	68246
11	104576094	106890653	16821
12	9823464	21458761	19081
12	15604016	24169118	33973
12	21771915	25652876	32767
12	24792709	30523070	48663
12	25655291	33250093	21558
12	30531741	36497145	31643
12	33990256	61177290	154347
12	47531744	70008655	26878
12	61177316	71200059	11026
12	70218623	72009492	34307
12	71977723	73288515	24477
12	72058603	77050200	160839
12	74632909	83642521	74909
12	77770838	84914971	206786
12	83947698	85515796	89623
12	85104865	86656659	64007
13	3691385	10796122	20959
13	10565050	15129403	32310
13	11212343	17538465	97617
13	16140516	23428241	19163
13	17540345	31282787	194144
13	25338855	33776971	33164
13	31327847	37115311	16793
13	33776972	42022069	27757
13	38285698	42052383	47928
13	42030596	42607862	33966
13	42583032	42626712	149821
13	42622790	43649622	104577
13	42636661	43877645	77024
13	43649624	45104153	59940
13	45083196	46434061	109748
13	45106955	48081364	70474
13	46748498	48082132	916692
13	48081396	50911532	135274
13	48082438	52347824	259681
13	51500828	53213663	92876
13	52349596	53512400	24315
13	53220554	54134472	15569
13	53512402	56608035	10570
13	54507982	59582937	16523
13	56670221	60876409	36947
13	59936330	61023575	33378
13	60956492	61051704	18664
13	61023640	62630454	36630
13	62075858	62796889	330673
13	62630523	62855839	1652375
13	62801971	65300990	270563
13	64061015	67020716	85101
13	65335313	67730957	112632
13	67172587	70043387	88868
13	67730970	70793092	33093
13	70050126	73029507	45627
13	72124630	73349103	231318
13	73343141	74331676	47650
13	74289105	74638489	379633
13	74552615	74648192	454955
13	74638691	74653032	20055
13	74648274	75375156	139301
13	74658469	76852223	188746
13	75789080	78822445	34912
13	76860892	78822550	201735
13	78822446	83250153	6738735
14	243958	7265584	96252
14	1977036	9095754	73149
14	7948560	10803473	60799
14	9102591	16485118	30725
14	15115081	19406157	37017
14	16496846	19553852	47745
14	19502148	20673811	67101
14	19553951	21878044	47879
14	21506216	24779838	44222
14	23060424	31285155	235279
14	30518480	36334635	47625
14	31313340	38814245	42809
14	36436454	47149992	252516
14	38822259	54989293	227702
14	52202792	57244010	31743
14	54989293	64175244	19532
14	57882142	67605448	26582
14	64230052	73673346	53661
14	69493572	77471456	107944
14	74678740	81267190	195601
14	77759843	81592562	586270
15	5958540	15417635	444970
15	15417314	20319579	89728
15	17174996	22344959	175634
15	20331055	22594403	78150
15	22504601	27851436	92264
15	23829816	29198477	99214
15	28028670	32184560	163476
15	29708524	38213886	59099
15	32184560	42040568	10643
15	39192445	42205293	26768
15	42044736	44534040	118635
15	42232077	46133160	31886
15	44643216	46361925	30742
15	46231884	46464105	28066
15	46423682	47831125	45687
15	46567703	47838715	42946
15	47831157	47919526	31199
15	47838717	49588260	31605
15	47919602	51442274	180116
15	50449248	51514381	508379
15	51442389	51530078	163169
15	51514442	52854283	135693
15	51533712	54425002	45613
15	52879610	58217802	48308
15	55119301	64334145	119213
15	60979570	73956880	102837
15	64734322	77385008	102044
15	75309631	80688298	167640
15	77465986	81009850	126091
15	80688303	81009931	44406
15	81009855	83073328	36072
16	1470671	3643228	40462
16	2938619	4265692	67629
16	3643308	5722738	114724
16	4682127	6039117	175124
16	5921178	6269962	2043325
16	6039124	23635555	42968
16	12598691	26032936	39690
16	24132891	26846962	571799
16	26032959	29381454	112714
16	26999569	30686593	94717
16	29384796	33951356	53306
16	30744475	37280455	77181
16	33965942	38671925	87594
16	38108658	38671964	12424271
16	38671936	41757608	487014
16	38671965	42182420	67521
16	41835711	44352155	19392
16	44210046	49287742	30563
16	44352207	51187491	44932
16	49303950	52520574	178407
16	51327543	54334341	133738
16	54112015	56329014	125315
16	54334351	59334170	738874
16	56584174	60224795	156232
16	59435769	62713728	56230
16	60253241	63847604	97957
16	62895808	64875373	163243
16	63847604	66282178	95206
16	65542228	72387872	9884
16	67488061	75927347	24083
16	73512379	76063230	183508
16	75957666	76359979	139172
16	76072784	79265514	101312
16	76362716	79571593	93651
16	79278592	80444169	89629
17	3010252	6118216	46613
17	3956704	6533988	96075
17	6118230	12116917	73859
17	6941255	18057014	29939
17	16549748	25067804	16194
17	18185063	40361443	57485
17	25068952	44290635	172678
17	40721673	45172175	94757
17	44408448	46676910	44205
17	46172574	51837741	37134
17	50309983	52061915	79027
17	51951899	55349885	97947
17	52070384	60652236	137915
17	55377764	61208429	45361
17	61009451	61383876	68115
17	61211808	62634462	439005
17	61383904	64102531	85582
17	62913753	64992026	45695
17	64104089	67995923	51196
17	65575521	69059167	20216
17	68394987	69536878	171622
17	69372225	70378644	63163
17	69823675	70605041	123925
17	70428596	71018376	272787
17	70607543	71431663	163835
17	71018396	71725954	89673
17	71431771	71981819	127181
17	71728647	72363952	112464
17	72102246	72710820	236336
18	1750029	13215524	136905
18	2913631	13960608	804752
18	13304392	16593606	64927
18	14985857	17740154	73743
18	16773086	21716330	106002
18	18110481	25636580	64240
18	22616033	25693407	220232
18	25636591	29517248	103986
18	26118697	34836786	143604
18	34250549	39127800	106595
18	34858326	43521117	57366
18	39486176	46177257	90386
18	46046984	46503644	627586
18	46397015	46516245	903940
18	46503857	46783399	151244
18	46524231	47724129	347758
18	47717442	47725027	5643569
18	47724217	48289430	96568
18	47758155	48830696	252978
18	48451824	49900325	34810
18	49024288	51172166	81057
18	50020495	51613623	231437
18	51225510	51868158	565003
18	51620145	52220317	416218
18	52164947	53855649	133412
18	52572693	54370995	46306
18	53855902	55040077	103091
18	54504845	55500942	175122
18	55124937	56283744	207153
18	55966412	56286701	4404829
18	56284012	57506328	215496
18	56333031	58130623	47367
18	57506328	58426310	185250
18	58130627	59968871	37371
18	59092951	60347891	29024
18	59994126	60911308	89487
18	60481578	61410926	271068
18	60911396	61487837	382711
18	61472815	61921843	85157
18	61665790	62527662	25604
18	62419442	62715743	124124
18	62593021	63236098	51351
18	62715750	63438673	10727
18	63302699	64817360	87090
18	63478598	65484197	150543
19	5075832	10142903	187128
19	7310936	10403962	335679
19	10142927	12070429	50564
19	10403963	14301579	29041
19	12877256	14534777	104084
19	14349230	17476324	78884
19	14978590	19991202	61307
19	17824316	20022137	750611
19	19991216	20816807	117637
19	20237434	21301887	51176
19	20826599	22061111	99593
19	21307410	22777743	89080
19	22064331	23821317	113030
19	22884581	24210010	21205
19	23853679	24401300	25327
19	24399069	24734532	274105
19	24553169	25388989	144538
19	24745658	26727626	121674
19	25415845	26920130	99709
19	26730547	29360508	104727
19	26958936	29452944	35761
19	29369536	29462288	42303
19	29459753	29467657	1631658
19	29462853	31155156	104553
19	29467657	32997121	153868
19	31165404	35993625	28681
19	32997277	36105103	172351
19	36034503	36574986	324996
19	36147469	37959238	1120130
19	36576096	38984113	144355
19	38495086	40244771	24679
19	38990242	41594141	10980
19	41119339	41780828	10232
19	41594173	43092929	53209
19	41835489	44420410	87639
19	43343180	45099879	51791
19	44430055	48142638	87053
19	45978245	48238593	170668
19	48143234	49039039	42343
19	48240302	50304631	100589
19	49040356	50791479	57714
19	50408960	51505709	326310
19	50811742	53551618	224125
19	51506318	54715592	179333
19	53764056	55136601	550614
19	54720577	55688197	94318
19	55223647	55706221	50760
19	55689080	55709788	7227957
19	55706449	55866969	80686
19	55714655	56039406	89263
19	55867707	56042153	91178
19	56039879	56237343	138006
19	56042174	56552510	56791
19	56241228	56846085	363003
19	56717009	58091529	168294
19	56846085	61401264	53081
19	58120919	61532390	174769
19	61401304	61806036	45619
2	811598	5083042	26321
2	4972927	5880534	71025
2	5260214	6949333	104495
2	5935127	10603054	86198
2	6969467	17799340	39366
2	13633880	20741956	16191
2	18149573	24115900	12484
2	22331363	25631958	188858
2	24449794	26986567	62468
2	25632002	30252281	26166
2	27134400	30377277	25272
2	30273626	31585270	424290
2	30377281	38929243	81594
2	31585939	44439543	30086
2	39012524	56472805	30629
2	44842198	61569095	13616
2	61535057	71356996	7694
2	61569099	84413414	13975
2	71357169	86191423	34681
2	85268806	89952700	50816
2	86610348	90231247	30711
2	90048377	91250020	15253
2	90379170	96385180	30215
2	93432887	96407646	20014
2	96396000	96514006	594283
2	96407742	98070136	40361
2	97525684	103377079	36012
2	98070362	104142807	88812
2	103403450	106216468	362538
2	105919846	106775266	30586
2	106216495	107487024	11641
2	107182321	107556478	88490
2	107498044	113732913	204488
2	107556802	116117656	179827
2	115455720	118997601	107404
2	117835464	120104342	59464
2	119034355	121144548	263060
2	120876375	121894581	61498
2	121144736	122047032	14549
2	121894762	122190741	1411572
2	122065813	126701642	57836
2	124068736	127183331	104460
2	126820280	129457373	120726
2	127635917	130301618	218514
2	130166688	132120330	37491
2	130926222	132688696	40697
2	132304235	132739016	2617555
2	132688739	133391529	1061897
2	132741545	135762922	496284
20	1768524	6875371	142533
20	2151737	10354573	31475
20	9286537	12470759	112591
20	10370988	24268316	66514
20	18638692	33356374	7556
20	26009636	35526455	20504
20	33371213	35996784	54445
20	35528568	37180374	47046
20	36026235	39078000	15448
20	38257219	40248889	16070
20	39191696	53636424	51751
20	41534940	56473900	35124
20	53636483	58833205	23832
20	56704314	62608570	23799
20	58854975	66465726	157062
20	62797812	71903332	549505
21	394515	18897548	149339
21	5539116	19680208	53721
21	18897616	19717065	98604
21	19680651	20138819	34976
21	19765939	21711145	156044
21	20803536	22132429	290047
21	22117706	22480736	1575676
21	22154423	26140953	13647314
21	22501480	30544929	347750
21	28771022	33241510	307557
21	30556348	34720480	730782
21	33547537	34817466	28839
21	34743139	43205645	36120
21	34817468	49193569	27627
21	43205702	51631847	65201
21	49193973	55268142	49412
21	51632083	57185655	53320
21	55341033	58671605	34049
21	57197322	58716535	117009
21	58693767	60086474	1619207
21	58716535	61274617	178969
21	60096421	67778881	122382
21	65079247	68681876	106694
21	67779312	69727849	27512
22	742469	11889790	84265
22	10875796	13834165	150272
22	11890005	16833956	151883
22	14820029	27377403	67427
22	21671647	32703669	486767
22	28383043	41331792	264422
22	33009335	46135633	1098239
22	41331797	47134356	644130
22	47057560	48743609	32753
22	47750665	50616956	51333
22	49135498	51227207	31920
22	51138140	52081038	18141
22	51229792	52495786	177586
22	52081064	53417027	201404
22	52671636	53787178	560428
22	53417089	56272337	75902
22	54246578	56417279	17905
22	56279544	57733688	30907
22	56580753	58950991	60191
22	58058056	60419619	66516
23	3575952	4249863	54777
23	3655256	6325569	41457
23	4256729	7050195	13039
23	6344295	7142784	81570
23	7098822	10134859	1913111
23	7294104	12561252	122458
23	10259317	16337937	85645
23	14978095	17693106	37490
23	16999635	20222281	41972
23	17856790	20223241	3593068
23	20222491	20462007	127709
23	20223386	24443732	45251
23	20665020	24444745	168233
23	24443809	24448480	2873051
23	24444891	24479438	11744
23	24448498	24898068	26030
23	24479502	25583714	16520
23	25218080	25583767	22435
23	25583716	25584046	1137035
23	25583778	25584220	10968
23	25584162	25637437	2313
23	25609501	25674195	2963
23	25637448	25692366	5652
23	25678489	25692891	40613
23	25692367	25781139	678496
23	25692909	25886141	203524
23	25828497	26167608	17184
23	25906994	26168037	27600
23	26167611	27139654	268278
23	27112807	27175802	76427
23	27139688	27295333	26817
23	27176259	27312901	15529
23	27306387	27342846	38393
23	27340933	27397904	17271
23	27345920	27595163	68526
23	27493078	27707791	830414
23	27635820	27846132	43956
23	27707794	28024237	16643
23	27901055	28055730	136006
23	28024295	28058569	267022
23	28057681	28058603	1429747
23	28058569	28147241	2207402
23	28058604	28403005	135542
23	28157066	28550233	77774
23	28403196	28677555	104299
23	28663805	28722088	19224
23	28677980	28829962	25576
23	28722095	28941655	43132
23	28830719	29014106	122693
23	28950546	29027851	151374
23	29014141	29088510	35715
23	29028215	29612595	38209
23	29119085	32295451	135669
23	30102844	34868529	32582
23	32950601	39803033	31891
23	35294677	42662349	68740
23	39811638	44282822	525545
23	43476772	45487538	572263
23	44282846	47826560	183607
23	45544693	47830585	77809
23	47827297	48065104	77605
23	47830675	50216745	68431
24	416067	9448904	451339
24	3407575	20359828	148796
24	12393255	24997901	99995
24	20407382	25790968	202942
24	25730699	32857954	83960
24	30022970	33518458	73466
24	33080767	35614352	148205
24	34192572	37116740	62901
24	36851336	37260049	43537
24	37155776	39999669	62764
24	37260073	41522124	53782
24	40011900	41523112	478476
24	41522188	45460481	343259
24	41523426	50445803	108015
24	45622079	57532258	234418
24	52674365	58115829	217220
24	57652753	61909404	50913
24	60510667	61926595	35650
24	61926469	62170583	72923
25	22983	580235	241306
25	302927	1086046	383184
25	737434	1714816	84925
25	1337667	2353343	8589
25	1717381	3768325	20979
25	2477783	11046882	150669
25	3779784	14118504	122450
25	11503501	16865970	98162
25	14119936	17117247	442679
25	16866290	18768000	3635635
25	17304616	19788221	58051
25	18956622	20862596	78691
25	20042985	21161008	7567010
25	21139358	22569527	25740
25	21212817	22829232	12974
25	22697193	25296532	23642
25	22832343	26492080	26238
25	25300732	27399301	65270
25	26492085	27403245	2985668
25	27403001	27750315	65460
25	27403603	27971181	342952
25	27908607	33478798	948829
25	28314473	34567786	68414
25	33641331	35978629	26525
25	34681375	36450202	21548
25	35979412	36477520	56851
25	36465363	37325061	33134
25	36477540	38045257	124857
25	37782185	38609698	100391
25	38126700	39181669	131693
25	38750108	40823246	96338
26	5546597	15375276	14278
26	14014505	19044158	25534
26	15375281	20338252	116471
26	19047185	22530575	96156
26	20764603	24812858	163996
26	22752421	26017728	59923
26	24920604	34153871	34876
26	26074615	34592365	35689
26	34179413	34739163	702592
26	34688843	34746854	6245646
26	34739204	36975607	97431
26	35277820	41953567	47105
26	36975645	42632073	159695
26	42419604	45337861	23793
26	42850722	45962267	70504
26	45341511	51012671	146899
26	46860028	51941708	237856
27	1153749	7687300	72447
27	5905412	15491159	229358
27	7722171	16289128	158554
27	15694113	16311260	69018
27	16300429	19621416	49198
27	16427188	24750719	30486
27	20174881	27222640	28979
27	25601286	33095456	11170
27	29129204	33101115	179104
27	33095456	33105311	845697
27	33104307	33108174	626143
27	33105929	33129256	1727257
27	33108182	33129945	5994015
27	33129343	33130154	40776242
27	33129946	33132393	21504020
27	33130257	37166867	512416
27	33132404	37781506	179523
27	37219970	39015976	309721
28	704705	4004792	453955
28	2667584	6042360	99034
28	4539721	8180110	150976
28	7136896	8189639	313724
28	8182087	10277456	911805
28	8189641	15930533	132271
28	10282945	26912654	282759
28	16650033	28157192	133347
28	26940561	30976812	140512
28	29277298	35815793	245007
28	31833811	41958696	77516
28	39201910	43112752	124766
28	42206983	43637935	81127
28	43112857	44204107	76324
29	6275817	17994763	38590
29	12724542	26191554	75365
29	17994868	29748812	204603
29	26930993	33147772	294254
29	29755138	37268573	87742
29	36086792	39908827	315212
29	37274486	40631108	38233287
29	40475728	41753959	44660
29	40631109	42114107	63608
29	41919658	43481633	131418
29	42844515	44371780	241393
29	43488383	44880637	61007
29	44388905	45875604	80710
29	45500163	46339253	215795
29	45875807	47454750	310168
29	46339432	49601326	35759
29	47535666	50331541	18427
29	49607379	50335267	114122
29	50331589	50335297	11192254
29	50335268	50347217	27105100
29	50335376	50867021	351107
3	1965532	7119707	13905
3	6635944	8044171	52001
3	7885456	8629160	85943
3	8417655	8788160	64856
3	8629179	11011771	396825
3	9633906	11665554	299492
3	11039412	11860441	15430
3	11716759	12562103	14267
3	11860441	13616789	54976
3	12562177	14236203	2771456
3	13616797	14269486	474081
3	14241953	14276778	80069
3	14269492	14802492	18360
3	14443812	15430539	12091
3	15023677	15557663	1736668
3	15544289	18432879	1136947
3	15557721	19270701	1920875
3	19009686	21754650	104863
3	19639391	26150893	127717
3	22770720	26649097	57124
3	26212613	28514205	57206
3	26889624	31835404	154819
3	28514220	31956851	73239
3	31870571	32164330	24151
3	31979075	42566522	38779
3	33654396	43397540	119289
3	42568755	49613089	198118
3	43398137	54152290	207941
3	50258455	54477119	126000
3	54261447	58489145	41457
3	54770622	60180066	33249
3	59017335	70321559	60759
3	60202309	83778555	132664
3	77624810	89336481	63406
3	85774011	92134357	45167
3	89652648	94536191	131904
3	92249155	97293284	46038
3	94815840	97874378	32736
3	97293314	99046019	12911
3	97874426	99327262	15785
3	99046047	99466869	73085
3	99346166	99818061	62529
3	99691868	102121578	25491
3	99870693	102657987	2648702
3	102360618	105617593	120383
3	105567400	105897845	207581
3	105633803	106503513	35402
3	105897969	108208669	345408
3	106676559	110669138	37652
3	108317326	113341385	49302
3	110888968	113720845	86050
3	113341435	116999851	59533
3	115817070	119197080	57706
3	117599762	120042586	80094
3	119429973	120439688	138691
4	7528053	15443702	16112
4	8091300	23816232	34649
4	15445640	25855393	199132
4	24908749	31843290	33613
4	31654311	32941283	24066
4	31970182	37457294	309375
4	32941289	43889798	525227
4	37457458	47991076	222716
4	44400164	60709226	88050
4	48336870	65524490	66585
4	63495399	72115558	28202
4	65664058	74898142	16468
4	72118157	77464803	57849
4	76201977	88178533	62941
4	80959418	88451009	18441
4	88179198	91826157	27615
4	91813167	94098914	319421
4	92507467	96175789	186312
4	95250698	102515585	113504
4	98993046	102567915	96057
4	102515829	102568464	329970
4	102568172	104001021	382031
4	102568612	105301832	124484
4	105071458	105480728	37000
4	105314419	105692273	31093
4	105572311	105722351	237323
4	105692330	105944298	38028
4	105722353	106016037	50902
4	106015833	106224319	40531
4	106016041	107667598	72325
4	106224367	112664872	95985
4	107721882	113068467	41235
4	112670582	113263741	145451
4	113068471	113533731	167141
4	113263926	113579470	31536
4	113533796	113901173	3329
4	113584404	117126786	6284
5	363174	7477258	51697
5	4889807	9915719	49941
5	7527939	10235743	9705
5	9915736	22670697	8997
5	10506301	24861201	45505
5	22670710	26640482	52979
5	24861780	27684275	466271
5	27121377	29006626	174036
5	28041569	30702121	19492
5	29792040	40556462	79930
5	30769221	43673501	79928
5	40558742	44190780	10958
5	44120416	44251181	47353
5	44190784	45530905	27627
5	44347374	51028777	70615
5	45548521	55707061	207497
5	51092330	57156262	276707
5	55748995	62899783	26874
5	60087297	64515538	32741
5	62956757	65787952	48331
5	64956102	67457140	29279
5	67310397	67513681	882186
5	67457142	69722086	332350
5	67552479	74623794	339404
5	71462170	75913371	73258
5	74624327	82139672	298824
5	77931322	88862940	107733
5	82811914	89164709	59259
5	88882596	94797784	150002
5	90614465	98977724	98588
5	94990835	99289846	99160
5	98977725	99784430	196668
5	99290855	100688562	43834
5	99952647	101090597	40294
5	100696500	102032289	4950120
5	101126966	102126997	1260465
5	102032330	102240230	117802
5	102126997	103027845	102186
5	102240285	103637191	256085
5	103035274	104273432	48779
5	103637202	106834017	35568
5	104288129	106878169	57410
5	106877919	107152886	855715
5	106879867	109651449	168550
5	107278651	111383113	152460
5	110053465	113078394	122739
5	111606359	113838287	188820
5	113147248	116532345	426785
5	113940121	116549521	155456
5	116533191	116552158	1001619
5	116549850	116581211	270569
5	116575319	116745855	112537
5	116683549	119491679	108911
5	116796972	119651784	98830
6	2406806	6591348	13645
6	3589474	11636481	66281
6	6820491	15566658	101091
6	12999845	21711279	30022
6	18837681	21735347	154285
6	21726124	21848760	3085970
6	21742853	25007314	196792
6	21975906	25179339	53717
6	25007315	25639843	61449
6	25179362	36455666	64333
6	30309949	37315497	53007
6	37146655	40156334	158398
6	37336175	50560974	40031
6	43196288	56928100	49407
6	50561032	59907718	66698
6	58446215	64587013	32176
6	59907812	68888760	47600
6	64674439	71713207	141303
6	70603169	72377971	210253
6	71753271	81160712	82531
6	79813920	83451862	31851
6	83306326	84526999	21175
6	84164358	85137180	101722
6	84627017	88595114	3970800
6	85656735	90816834	291911
6	88600900	91172201	37647
6	91172077	91615288	333026
6	91246238	91627842	63975
6	91616086	91852570	1397226
6	91627887	98207556	333793
6	93038265	102631516	267279
6	100880768	103480885	657427
6	102666059	105484900	110153
6	104809646	111201820	137567
6	111175608	114718999	95543
6	112993638	115638326	57338
6	115460604	116638552	66049
7	2408738	4305166	292209
7	2631074	5093586	66738
7	4447753	5670439	19780
7	5135838	5735810	30482
7	5727610	5735826	10757242
7	5735810	5747588	1437233
7	5735890	5803095	582265
7	5747622	6187494	11294
7	5803368	8192799	29153
7	6187565	11145809	356903
7	10605778	11643254	1310334
7	11145809	13546868	195362
7	12447060	14798890	377783
7	13826907	14887405	254286
7	14840536	15633798	43943
7	15267751	16416561	382032
7	15642503	17975770	226098
7	16930149	18682526	589307
7	18046194	20304575	23120
7	20093898	20385895	19197
7	20375300	21437544	134498
7	20634477	25100949	34689
7	21450278	27387865	43997
7	25636209	34372290	21044
7	29117002	38829895	14560
7	37412085	40460022	20652
7	39743868	43495660	81035
7	40898133	46933788	171594
7	43523508	51947905	60959
7	47796974	52340545	151736
7	51947909	59549265	155600
7	52341015	60978830	69412
7	60970298	62084064	23173
7	60978869	62752660	80497
7	62320662	63028386	49761
7	62752731	66103570	10352
7	65343660	72278275	56228
7	68683321	80463069	1562098
7	80449408	80503763	16990616
7	80463101	80586847	2201075
7	80503845	80599348	2186425
7	80587498	82244202	1111641
7	80650610	90166627	843094
7	83429153	95036725	53897
7	90232471	96324518	39612
7	95056609	101511122	109625
7	96464923	102577985	221061
8	1982431	10755913	127514
8	8664702	11603977	191885
8	11017496	25186221	117757
8	22983714	31639052	56453
8	28154844	42253829	53493
8	31639068	49332241	548194
8	42253838	59138447	90944
8	52565376	59902102	70064
8	59177010	62492207	82688
8	60393686	70313438	49752
8	65712818	70559619	79327
8	70404991	71603833	118503
8	70576945	75112283	181803
8	72216702	78673311	179356
8	75851399	83795250	26400
8	81021408	90160502	20193
8	83897401	95456993	127392
8	93893836	99937784	150469
8	95457101	102434209	58514
8	99957146	103580891	23195
8	102498586	109926590	16870
8	105576829	111160250	52438
8	110535038	112275567	72505
9	11535989	16121965	71641
9	15519445	23048455	136966
9	16121982	32209926	61309
9	23059278	38346021	21830
9	32209942	43499648	34158
9	38350101	52644247	222085
9	48131716	62541925	423462
9	60776490	65222411	4992236
9	62542105	67400303	47256
9	65481545	68998932	51556
9	67459979	70409386	39145
9	69543886	70887187	177630
9	70571747	72191517	398217
9	70887229	75754063	489035
9	72191827	79893998	1134102
9	75754143	87213239	573394
9	81265331	89150159	81100
9	88396908	94904943	39902
9	89454998	95549832	41365
9	95151879	95965306	25121
9	95550472	100550556	38816
9	95965895	102552973	83875
X	3814567	31627555	229038
X	12281866	38451667	113128
X	38451644	50593118	40929148
X	38451667	61296117	33882
X	52869288	102728140	18273
X	88307587	110878719	14867
X	102821179	111145492	55522
X	110889930	120249618	89094
X	111145527	126714768	119597
X	121083557	127990696	2502741
X	126714774	138701579	219037
X	130167409	138727630	141580
